# Supplementary material for: 2-Methyl­benzene-1,3-di­ammonium dinitrate
Source: Acta Crystallogr Sect E Struct Rep Online. 2014 Jan 25;70(Pt 2):o204. doi: 10.1107/S1600536814001561 (PMC3998351; doi:10.1107/S1600536814001561)
Supplement: Supplementary file 1 [file e-70-0o204-sup1.cif]

##############################################################################
#                                                                            #
# This CIF contains the data in a paper accepted for publication in          #
# Acta Crystallographica Section E. It conforms to the requirements of       #
# Notes for Authors for Acta Crystallographica Section E, and has been       #
# peer reviewed under the auspices of the IUCr Commission on Journals.       #
#                                                                            #
# Full details of the Crystallographic Information File format               #
# are given in the paper "The Crystallographic Information File (CIF):       #
# a New Standard Archive File for Crystallography" by S. R. Hall, F. H.      #
# Allen and I. D. Brown [Acta Cryst. (1991), A47, 655-685].                  #
#                                                                            #
# The current version of the core CIF dictionary is obtainable from          #
# ftp://ftp.iucr.org/pub/cif_core.dic.                                       #
#                                                                            #
# Software is freely available for graphical display of the structure(s)     #
# in this CIF. For information consult the CIF software page                 #
# http://www.iucr.org/resources/cif/software.                                #
#                                                                            #
# This file may be used for bona fide research purposes within the           #
# scientific community so long as proper attribution is given to the journal # 
# article from which it was obtained.                                        #
#                                                                            #
##############################################################################
data_global
_audit_creation_method     SHELXL
_journal_date_recd_electronic     2013-12-31
_journal_date_accepted     2014-01-22
_journal_name_full     'Acta Crystallographica, Section E'
_journal_year     2014
_journal_volume     70
_journal_issue      2
_journal_page_first     o204
_journal_page_last     o204
_journal_paper_category     QO
_journal_paper_doi     10.1107/S1600536814001561
_journal_coeditor_code     LR2121
_publ_contact_author_name     'Dr Rekik Walid'
_publ_contact_author_address
;
Laboratoire de pysico-chimie l\'Etat Solide
D\'epartement de Chimie
Facult\'e des Sciences de Sfax
BP 1171
3000 Sfax
Tunisia
;
_publ_contact_author_email     'w_rekik@alinto.com'
_publ_contact_author_fax     '00 216 74 27 44 37'
_publ_contact_author_phone     '00 216 97 34 11 85'
_publ_section_title
;
2-Methylbenzene-1,3-diammonium dinitrate
;
loop_
    _publ_author_name
    _publ_author_address
    'Ben Hassen, Dhouha'
;
Laboratoire de Physico-Chimie de l'Etat Solide, D\'epartement de Chimie,
Facult\'e des Sciences de Sfax, BP 802, 3018 Sfax, Tunisia
;
    'Rekik, Walid'
;
Laboratoire de Physico-Chimie de l'Etat Solide, D\'epartement de Chimie,
Facult\'e des Sciences de Sfax, BP 802, 3018 Sfax, Tunisia
;
    'Na\"ili, Houcine'
;
Laboratoire de Physico-Chimie de l'Etat Solide, D\'epartement de Chimie,
Facult\'e des Sciences de Sfax, BP 802, 3018 Sfax, Tunisia
;
    'Lis, Tadeusz'
;
Institute of Low Temperature and Structure Research,
Polish Academy of Sciences, 2 Okolna, 50-422 Wroclaw, Poland
;
    'Grobelny, Roman'
;
Faculty of Chemistry, University of Wroclaw, Joliot-Curie 14, 50-383,
Wroclaw, Poland
;
_publ_section_synopsis     .
data_I
_database_code_depnum_ccdc_archive 'CCDC 982819'
_audit_creation_method     SHELXL-97
_chemical_name_systematic
;
2-Methylbenzene-1,3-diammonium dinitrate
;
_chemical_name_common     ?
_chemical_formula_moiety     'C7 H12 N2 2+, 2(N O3 -)'
_chemical_formula_sum     'C7 H12 N4 O6'
_chemical_formula_iupac     'C7 H12 N2 2+, 2N O3 -'
_chemical_formula_weight     248.21
_chemical_melting_point     ?
_symmetry_cell_setting     monoclinic
_symmetry_space_group_name_H-M     'P 21/n'
_symmetry_space_group_name_Hall     '-P 2yn'
loop_
    _symmetry_equiv_pos_as_xyz
    'x, y, z'
    '-x+1/2, y+1/2, -z+1/2'
    '-x, -y, -z'
    'x+1/2, -y+1/2, z+1/2'
_cell_length_a     10.494(3)
_cell_length_b     7.417(2)
_cell_length_c     13.487(4)
_cell_angle_alpha     90.00
_cell_angle_beta     91.46(5)
_cell_angle_gamma     90.00
_cell_volume     1049.4(5)
_cell_formula_units_Z     4
_cell_measurement_reflns_used     11810
_cell_measurement_theta_min     3.13
_cell_measurement_theta_max     27.49
_cell_measurement_temperature     293(2)
_exptl_crystal_description     prism
_exptl_crystal_colour     brown
_exptl_crystal_size_max     0.36
_exptl_crystal_size_mid     0.30
_exptl_crystal_size_min     0.16
_exptl_crystal_density_diffrn     1.571
_exptl_crystal_density_meas     ?
_exptl_crystal_density_method     'not measured'
_exptl_crystal_F_000     520
_exptl_absorpt_coefficient_mu     0.138
_exptl_absorpt_correction_type     analytical
_exptl_absorpt_process_details
;
(de Meulenaer & Tompa, 1965)
;
_exptl_absorpt_correction_T_min     0.7080
_exptl_absorpt_correction_T_max     0.9816
_exptl_special_details
;
;
_diffrn_ambient_temperature     293(2)
_diffrn_radiation_type     MoK\a
_diffrn_radiation_wavelength     0.71073
_diffrn_radiation_source     'fine-focus sealed tube'
_diffrn_radiation_monochromator     'horizontally mounted graphite crystal'
_diffrn_measurement_device_type     'Nonius KappaCCD'
_diffrn_measurement_method     'CCD rotation images, thick slices'
_diffrn_detector_area_resol_mean     9
_diffrn_reflns_number     11810
_diffrn_reflns_av_R_equivalents     0.0000
_diffrn_reflns_av_sigmaI/netI     0.0563
_diffrn_reflns_theta_min     3.13
_diffrn_reflns_theta_max     27.49
_diffrn_reflns_theta_full     27.49
_diffrn_measured_fraction_theta_max     0.994
_diffrn_measured_fraction_theta_full     0.994
_diffrn_reflns_limit_h_min     -13
_diffrn_reflns_limit_h_max     13
_diffrn_reflns_limit_k_min     0
_diffrn_reflns_limit_k_max     9
_diffrn_reflns_limit_l_min     0
_diffrn_reflns_limit_l_max     17
_diffrn_standards_number     ?
_diffrn_standards_interval_count     ?
_diffrn_standards_interval_time     ?
_diffrn_standards_decay_%     ?
_refine_special_details
;
Refinement of <i>F</i>^2^ against ALL reflections. The weighted <i>R</i>-factor
<i>wR</i> and goodness of fit <i>S</i> are based on <i>F</i>^2^, conventional
<i>R</i>-factors <i>R</i> are based on <i>F</i>, with <i>F</i> set to zero for
negative <i>F</i>^2^. The threshold expression of <i>F</i>^2^ >
\s(<i>F</i>^2^) is used only for calculating <i>R</i>-factors(gt) <i>etc</i>.
and is not relevant to the choice of reflections for refinement.
<i>R</i>-factors based on <i>F</i>^2^ are statistically about twice as large
as those based on <i>F</i>, and <i>R</i>- factors based on ALL data will be
even larger.
;
_reflns_number_total     2400
_reflns_number_gt     1617
_reflns_threshold_expression     I>2sigma(I)
_refine_ls_structure_factor_coef     Fsqd
_refine_ls_matrix_type     full
_refine_ls_R_factor_all     0.0663
_refine_ls_R_factor_gt     0.0381
_refine_ls_wR_factor_gt     0.0844
_refine_ls_wR_factor_ref     0.0914
_refine_ls_goodness_of_fit_ref     0.838
_refine_ls_restrained_S_all     0.838
_refine_ls_number_reflns     2400
_refine_ls_number_parameters     179
_refine_ls_number_restraints     0
_refine_ls_hydrogen_treatment     mixed
_refine_ls_weighting_scheme     calc
_refine_ls_weighting_details
         'calc w=1/[\s^2^(Fo^2^)+(0.0570P)^2^+0.0000P] where P=(Fo^2^+2Fc^2^)/3'
_atom_sites_solution_hydrogens     geom
_atom_sites_solution_primary     direct
_atom_sites_solution_secondary     difmap
_refine_ls_shift/su_max     0.000
_refine_ls_shift/su_mean     0.000
_refine_diff_density_max     0.278
_refine_diff_density_min     -0.233
_refine_ls_extinction_method     none
_refine_ls_extinction_coef     ?
loop_
    _atom_type_symbol
    _atom_type_description
    _atom_type_scat_dispersion_real
    _atom_type_scat_dispersion_imag
    _atom_type_scat_source
    'C' 'C' 0.0033 0.0016
                         'International Tables Vol C Tables 4.2.6.8 and 6.1.1.4'
    'H' 'H' 0.0000 0.0000
                         'International Tables Vol C Tables 4.2.6.8 and 6.1.1.4'
    'N' 'N' 0.0061 0.0033
                         'International Tables Vol C Tables 4.2.6.8 and 6.1.1.4'
    'O' 'O' 0.0106 0.0060
                         'International Tables Vol C Tables 4.2.6.8 and 6.1.1.4'
_computing_data_collection     'COLLECT (Nonius, 1998)'
_computing_cell_refinement     'SCALEPACK (Otwinowski & Minor, 1997)'
_computing_data_reduction     'DENZO and SCALEPACK (Otwinowski & Minor, 1997)'
_computing_structure_solution     'SHELXS97 (Sheldrick, 2008)'
_computing_structure_refinement     'SHELXL97 (Sheldrick, 2008)'
_computing_molecular_graphics     'DIAMOND (Brandenburg & Berndt, 1999)'
_computing_publication_material     'WinGX (Farrugia, 2012)'
loop_
    _atom_site_type_symbol
    _atom_site_label
    _atom_site_fract_x
    _atom_site_fract_y
    _atom_site_fract_z
    _atom_site_U_iso_or_equiv
    _atom_site_adp_type
    _atom_site_calc_flag
    _atom_site_refinement_flags
    _atom_site_occupancy
    _atom_site_symmetry_multiplicity
    _atom_site_disorder_assembly
    _atom_site_disorder_group
    N N1 0.32257(14) 0.5382(2) 0.04883(13) 0.0161(3) Uani d . 1 1 . .
    H H11 0.330(2) 0.416(3) 0.0529(16) 0.034(6) Uiso d . 1 1 . .
    H H12 0.3819(19) 0.590(3) 0.0923(16) 0.029(6) Uiso d . 1 1 . .
    H H13 0.338(2) 0.573(3) -0.0094(18) 0.033(6) Uiso d . 1 1 . .
    N N2 -0.03954(14) 0.5320(2) 0.27455(11) 0.0154(3) Uani d . 1 1 . .
    H H21 0.0007(18) 0.582(3) 0.3308(15) 0.021(5) Uiso d . 1 1 . .
    H H22 -0.0346(18) 0.413(3) 0.2809(14) 0.023(5) Uiso d . 1 1 . .
    H H23 -0.124(2) 0.558(3) 0.2749(15) 0.031(5) Uiso d . 1 1 . .
    C C1 0.02007(15) 0.5914(2) 0.18309(12) 0.0143(3) Uani d . 1 1 . .
    C C2 -0.04968(15) 0.7016(2) 0.11933(13) 0.0174(4) Uani d . 1 1 . .
    H HC2 -0.1311 0.7390 0.1357 0.021 Uiso calc R 1 1 . .
    C C3 0.00273(15) 0.7559(2) 0.03071(13) 0.0189(4) Uani d . 1 1 . .
    H HC3 -0.0441 0.8288 -0.0129 0.023 Uiso calc R 1 1 . .
    C C4 0.12492(15) 0.7017(2) 0.00712(13) 0.0173(4) Uani d . 1 1 . .
    H HC4 0.1606 0.7373 -0.0522 0.021 Uiso calc R 1 1 . .
    C C5 0.19263(14) 0.5937(2) 0.07346(12) 0.0142(3) Uani d . 1 1 . .
    C C6 0.14394(15) 0.5344(2) 0.16332(12) 0.0135(3) Uani d . 1 1 . .
    C C7 0.21965(15) 0.4140(2) 0.23249(12) 0.0160(3) Uani d . 1 1 . .
    H H1 0.3076 0.4499 0.2331 0.024 Uiso calc R 1 1 . .
    H H2 0.2124 0.2913 0.2103 0.024 Uiso calc R 1 1 . .
    H H3 0.1873 0.4240 0.2982 0.024 Uiso calc R 1 1 . .
    O O1 0.00268(10) 0.15667(16) 0.30012(10) 0.0216(3) Uani d . 1 1 . .
    O O2 -0.18762(11) 0.13185(17) 0.23748(9) 0.0237(3) Uani d . 1 1 . .
    O O3 -0.11592(13) -0.06969(16) 0.34182(9) 0.0260(3) Uani d . 1 1 . .
    N N3 -0.10232(13) 0.07181(18) 0.29321(11) 0.0171(3) Uani d . 1 1 . .
    O O4 0.37995(10) -0.08942(15) 0.01918(9) 0.0212(3) Uani d . 1 1 . .
    O O5 0.37031(11) 0.17901(15) 0.08249(9) 0.0203(3) Uani d . 1 1 . .
    O O6 0.31797(11) 0.13625(18) -0.07227(9) 0.0257(3) Uani d . 1 1 . .
    N N4 0.35592(12) 0.07296(19) 0.00802(10) 0.0158(3) Uani d . 1 1 . .
loop_
    _atom_site_aniso_label
    _atom_site_aniso_U_11
    _atom_site_aniso_U_22
    _atom_site_aniso_U_33
    _atom_site_aniso_U_12
    _atom_site_aniso_U_13
    _atom_site_aniso_U_23
    N1 0.0172(7) 0.0150(8) 0.0161(8) -0.0007(6) 0.0037(6) 0.0003(6)
    N2 0.0128(7) 0.0164(8) 0.0170(8) 0.0001(6) 0.0014(6) 0.0007(6)
    C1 0.0162(7) 0.0126(7) 0.0141(8) -0.0036(6) -0.0002(6) -0.0014(7)
    C2 0.0130(7) 0.0157(8) 0.0234(10) 0.0005(6) -0.0016(7) 0.0001(7)
    C3 0.0192(8) 0.0159(8) 0.0213(10) 0.0000(6) -0.0063(7) 0.0031(7)
    C4 0.0225(9) 0.0149(8) 0.0143(9) -0.0036(6) -0.0013(7) 0.0012(7)
    C5 0.0132(7) 0.0118(8) 0.0176(9) -0.0012(6) -0.0010(6) -0.0026(7)
    C6 0.0153(8) 0.0098(7) 0.0154(9) -0.0025(6) -0.0023(6) -0.0025(6)
    C7 0.0150(7) 0.0155(8) 0.0176(9) 0.0008(6) 0.0019(6) 0.0007(7)
    O1 0.0135(6) 0.0183(6) 0.0329(7) -0.0023(5) -0.0030(5) 0.0016(5)
    O2 0.0155(6) 0.0332(7) 0.0223(7) -0.0006(5) -0.0038(5) 0.0015(6)
    O3 0.0429(8) 0.0146(6) 0.0209(7) -0.0057(6) 0.0086(6) 0.0019(5)
    N3 0.0184(7) 0.0156(7) 0.0172(7) -0.0013(6) 0.0025(6) -0.0027(6)
    O4 0.0195(6) 0.0116(6) 0.0327(7) -0.0002(5) 0.0041(5) -0.0021(5)
    O5 0.0292(7) 0.0166(6) 0.0151(6) 0.0035(5) 0.0002(5) -0.0037(5)
    O6 0.0246(7) 0.0360(8) 0.0163(7) 0.0093(6) -0.0041(5) 0.0017(6)
    N4 0.0124(6) 0.0170(7) 0.0181(8) 0.0005(5) 0.0014(5) -0.0009(6)
_geom_special_details
;
All e.s.d.'s (except the e.s.d. in the dihedral angle between two l.s. planes)
are estimated using the full covariance matrix. The cell e.s.d.'s are taken
into account individually in the estimation of e.s.d.'s in distances, angles
and torsion angles; correlations between e.s.d.'s in cell parameters are only
used when they are defined by crystal symmetry. An approximate (isotropic)
treatment of cell e.s.d.'s is used for estimating e.s.d.'s involving l.s.
planes.
;
loop_
    _geom_bond_atom_site_label_1
    _geom_bond_atom_site_label_2
    _geom_bond_site_symmetry_2
    _geom_bond_distance
    _geom_bond_publ_flag
    N1 C5 . 1.470(2) ?
    N1 H11 . 0.91(2) ?
    N1 H12 . 0.93(2) ?
    N1 H13 . 0.85(2) ?
    N2 C1 . 1.465(2) ?
    N2 H21 . 0.94(2) ?
    N2 H22 . 0.89(2) ?
    N2 H23 . 0.91(2) ?
    C1 C2 . 1.382(2) ?
    C1 C6 . 1.399(2) ?
    C2 C3 . 1.388(2) ?
    C2 HC2 . 0.9300 ?
    C3 C4 . 1.389(2) ?
    C3 HC3 . 0.9300 ?
    C4 C5 . 1.384(2) ?
    C4 HC4 . 0.9300 ?
    C5 C6 . 1.398(2) ?
    C6 C7 . 1.504(2) ?
    C7 H1 . 0.9600 ?
    C7 H2 . 0.9600 ?
    C7 H3 . 0.9600 ?
    O1 N3 . 1.2703(17) ?
    O2 N3 . 1.2371(19) ?
    O3 N3 . 1.2475(19) ?
    O4 N4 . 1.2388(18) ?
    O5 N4 . 1.2817(18) ?
    O6 N4 . 1.2367(18) ?
loop_
    _geom_angle_atom_site_label_1
    _geom_angle_atom_site_label_2
    _geom_angle_atom_site_label_3
    _geom_angle_site_symmetry_1
    _geom_angle_site_symmetry_3
    _geom_angle
    _geom_angle_publ_flag
    C5 N1 H11 . . 110.0(13) ?
    C5 N1 H12 . . 110.8(12) ?
    H11 N1 H12 . . 108.5(19) ?
    C5 N1 H13 . . 109.0(15) ?
    H11 N1 H13 . . 110(2) ?
    H12 N1 H13 . . 108.4(19) ?
    C1 N2 H21 . . 111.6(11) ?
    C1 N2 H22 . . 110.8(13) ?
    H21 N2 H22 . . 107.1(18) ?
    C1 N2 H23 . . 112.2(13) ?
    H21 N2 H23 . . 109.3(17) ?
    H22 N2 H23 . . 105.5(18) ?
    C2 C1 C6 . . 122.68(15) ?
    C2 C1 N2 . . 118.10(14) ?
    C6 C1 N2 . . 119.22(15) ?
    C1 C2 C3 . . 119.49(15) ?
    C1 C2 HC2 . . 120.3 ?
    C3 C2 HC2 . . 120.3 ?
    C2 C3 C4 . . 120.11(16) ?
    C2 C3 HC3 . . 119.9 ?
    C4 C3 HC3 . . 119.9 ?
    C5 C4 C3 . . 118.78(15) ?
    C5 C4 HC4 . . 120.6 ?
    C3 C4 HC4 . . 120.6 ?
    C4 C5 C6 . . 123.34(14) ?
    C4 C5 N1 . . 118.67(15) ?
    C6 C5 N1 . . 117.99(15) ?
    C5 C6 C1 . . 115.58(15) ?
    C5 C6 C7 . . 121.71(14) ?
    C1 C6 C7 . . 122.69(14) ?
    C6 C7 H1 . . 109.5 ?
    C6 C7 H2 . . 109.5 ?
    H1 C7 H2 . . 109.5 ?
    C6 C7 H3 . . 109.5 ?
    H1 C7 H3 . . 109.5 ?
    H2 C7 H3 . . 109.5 ?
    O2 N3 O3 . . 122.10(14) ?
    O2 N3 O1 . . 118.62(14) ?
    O3 N3 O1 . . 119.27(14) ?
    O6 N4 O4 . . 122.38(14) ?
    O6 N4 O5 . . 118.82(14) ?
    O4 N4 O5 . . 118.80(14) ?
loop_
    _geom_torsion_atom_site_label_1
    _geom_torsion_atom_site_label_2
    _geom_torsion_atom_site_label_3
    _geom_torsion_atom_site_label_4
    _geom_torsion_site_symmetry_1
    _geom_torsion_site_symmetry_2
    _geom_torsion_site_symmetry_3
    _geom_torsion_site_symmetry_4
    _geom_torsion
    _geom_torsion_publ_flag
    C6 C1 C2 C3 . . . . 1.5(3) ?
    N2 C1 C2 C3 . . . . -178.15(15) ?
    C1 C2 C3 C4 . . . . -0.8(3) ?
    C2 C3 C4 C5 . . . . -0.2(2) ?
    C3 C4 C5 C6 . . . . 0.6(2) ?
    C3 C4 C5 N1 . . . . -179.28(15) ?
    C4 C5 C6 C1 . . . . 0.0(2) ?
    N1 C5 C6 C1 . . . . 179.86(14) ?
    C4 C5 C6 C7 . . . . 178.77(15) ?
    N1 C5 C6 C7 . . . . -1.4(2) ?
    C2 C1 C6 C5 . . . . -1.1(2) ?
    N2 C1 C6 C5 . . . . 178.57(14) ?
    C2 C1 C6 C7 . . . . -179.79(15) ?
    N2 C1 C6 C7 . . . . -0.2(2) ?
loop_
    _geom_hbond_atom_site_label_D
    _geom_hbond_atom_site_label_H
    _geom_hbond_atom_site_label_A
    _geom_hbond_site_symmetry_A
    _geom_hbond_distance_DH
    _geom_hbond_distance_HA
    _geom_hbond_distance_DA
    _geom_hbond_angle_DHA
    N1 H11 O5 . 0.91(2) 1.85(2) 2.746(2) 168(2)
    N1 H12 O1 2 0.93(2) 1.93(2) 2.845(2) 168(2)
    N1 H13 O3 4_554 0.85(2) 2.07(2) 2.891(2) 161(2)
    N2 H21 O5 2 0.94(2) 1.91(2) 2.808(2) 161(2)
    N2 H22 O1 . 0.89(2) 1.96(2) 2.839(2) 172(2)
    N2 H23 O2 2_455 0.91(2) 2.05(3) 2.958(2) 174(2)
