# Supplementary material for: 2-Methyl­benzene-1,3-di­ammonium dinitrate
Source: Acta Crystallogr Sect E Struct Rep Online. 2014 Jan 25;70(Pt 2):o204. doi: 10.1107/S1600536814001561 (PMC3998351; doi:10.1107/S1600536814001561)
Supplement: Supplementary file 2 [file e-70-0o204-Isup2.hkl]

#
# h,k,l, Fc-squared, Fo-squared, sigma(Fo-squared) and status flag
#
data_I
_shelx_title ' I         P 21/n       R = 0.05'
_shelx_refln_list_code          4
_shelx_F_calc_maximum      138.50
_exptl_crystal_F_000       520.00
_reflns_d_resolution_high  0.7698
 
loop_
 _symmetry_equiv_pos_as_xyz
 'x, y, z'
 '-x+1/2, y+1/2, -z+1/2'
 '-x, -y, -z'
 'x-1/2, -y-1/2, z-1/2'
 
_cell_length_a    10.4940
_cell_length_b     7.4170
_cell_length_c    13.4870
_cell_angle_alpha  90.000
_cell_angle_beta   91.460
_cell_angle_gamma  90.000
 
_shelx_F_squared_multiplier     1.000
 
loop_
 _refln_index_h
 _refln_index_k
 _refln_index_l
 _refln_F_squared_calc
 _refln_F_squared_meas
 _refln_F_squared_sigma
 _refln_observed_status
   2   0   0      224.41      192.30      8.40 o
   4   0   0     3224.58     3130.51     20.95 o
   6   0   0     5254.32     5438.46    102.45 o
   8   0   0      499.10      461.08     41.62 o
  10   0   0      285.36      296.75     15.72 o
  12   0   0      184.84      163.79     14.48 o
   1   1   0     2710.70     2622.05     24.15 o
   2   1   0     2848.30     2923.49     17.83 o
   3   1   0      206.68      248.37      7.64 o
   4   1   0     2354.01     2500.65     17.88 o
   5   1   0       92.93       89.95      5.20 o
   6   1   0      143.93      141.62      5.49 o
   7   1   0      132.74      141.27      6.02 o
   8   1   0       56.52       56.13      6.05 o
   9   1   0       19.98       16.14      6.84 o
  10   1   0       13.55       13.40      9.15 o
  11   1   0      966.08     1002.92     25.78 o
  12   1   0      107.32      121.24     11.48 o
  13   1   0        5.53       -4.16     12.11 o
   0   2   0     3392.18     2652.98    436.92 o
   1   2   0      878.61      884.75     45.55 o
   2   2   0      992.44      982.65     30.37 o
   3   2   0      193.93      208.28      7.52 o
   4   2   0     1003.23     1006.80     11.75 o
   5   2   0     1459.23     1516.49     21.57 o
   6   2   0        0.25       -1.78      8.36 o
   7   2   0      162.62      153.94      7.20 o
   8   2   0       58.73       54.02      7.22 o
   9   2   0      188.33      184.61      7.93 o
  10   2   0       24.39       19.60      8.65 o
  11   2   0        2.78        7.31      9.86 o
  12   2   0       32.37       24.66     13.07 o
  13   2   0        8.43       27.11     13.68 o
   1   3   0       16.76       17.65      5.85 o
   2   3   0        5.28        7.81      5.74 o
   3   3   0     2595.94     2718.60     26.60 o
   4   3   0      222.81      238.51      8.85 o
   5   3   0      596.10      581.23     14.63 o
   6   3   0      484.71      435.60     23.63 o
   7   3   0       26.87       21.06      7.45 o
   8   3   0      152.86      133.33      8.77 o
   9   3   0       10.37        7.68      7.33 o
  10   3   0      233.39      196.18     12.40 o
  11   3   0       11.32        9.27      9.36 o
  12   3   0       18.02       18.71     12.43 o
   0   4   0     1894.94     1936.43     68.02 o
   1   4   0        1.24        4.41      6.38 o
   2   4   0      483.96      472.35     38.48 o
   3   4   0      116.83      107.79     10.94 o
   4   4   0        8.97        6.15      6.69 o
   5   4   0       14.29       13.47      6.46 o
   6   4   0      106.92      100.88      7.44 o
   7   4   0      659.75      625.15     25.14 o
   8   4   0       10.34       10.09      8.31 o
   9   4   0        2.59        4.22      9.39 o
  10   4   0      350.84      360.08     22.97 o
  11   4   0      112.32      115.41     12.02 o
  12   4   0        0.21       25.02     16.65 o
   1   5   0       53.31       47.97      6.01 o
   2   5   0      553.89      528.59     25.71 o
   3   5   0        2.45        4.79      5.71 o
   4   5   0      277.80      264.70     11.70 o
   5   5   0      847.17      910.45     14.12 o
   6   5   0      137.52      144.19     10.34 o
   7   5   0        0.38        6.67      9.04 o
   8   5   0        0.04       -4.33      9.34 o
   9   5   0       52.41       50.16     10.27 o
  10   5   0       26.25       20.17     12.41 o
  11   5   0       86.30       90.94     12.73 o
   0   6   0      915.43     1050.24     37.10 o
   1   6   0      338.93      331.79      9.62 o
   2   6   0       16.78       17.67      7.07 o
   3   6   0        1.36        1.74      8.21 o
   4   6   0       92.89       76.07      7.84 o
   5   6   0     1005.57     1015.89     28.61 o
   6   6   0       36.93       27.44      8.83 o
   7   6   0      144.44      139.07     11.82 o
   8   6   0       89.76       88.33     11.99 o
   9   6   0       15.20        8.38     11.99 o
  10   6   0      138.88      115.96     15.79 o
   1   7   0      191.94      194.31      9.56 o
   2   7   0       24.34       20.59     11.07 o
   3   7   0        0.24        6.43     10.97 o
   4   7   0        0.13        8.87      8.98 o
   5   7   0      199.71      187.18     10.33 o
   6   7   0      902.69      925.56     40.10 o
   7   7   0       24.76       32.65     10.68 o
   8   7   0       70.75       74.71     11.92 o
   9   7   0       10.22        6.94     13.61 o
   0   8   0      532.00      573.70     25.39 o
   1   8   0       97.40       82.84     12.68 o
   2   8   0        3.28        4.10     10.59 o
   3   8   0        0.55       -1.05     12.47 o
   4   8   0      517.97      525.89     15.18 o
   5   8   0       90.00       88.20     13.77 o
   6   8   0       68.93       71.77     14.95 o
   7   8   0       47.43       40.93     15.82 o
   1   9   0       80.76       78.32     16.13 o
   2   9   0        0.99        6.35     13.39 o
   3   9   0        2.30       -3.82     12.07 o
   4   9   0       10.39        5.53     14.52 o
 -13   0   1        5.04       14.78     13.74 o
 -11   0   1        8.06       -0.26     12.65 o
  -9   0   1      174.26      162.72     11.87 o
  -7   0   1      685.68      621.14     18.99 o
  -5   0   1      177.72      171.78      9.86 o
  -3   0   1     1692.49     1721.64     14.68 o
   3   0   1    19182.72    14076.13    587.64 o
   5   0   1     1272.19     1370.20     43.09 o
   7   0   1      184.93      152.39     16.01 o
   9   0   1      208.27      187.75     21.17 o
  11   0   1        0.02       -4.88     11.09 o
  13   0   1       60.21       85.74     18.18 o
 -13   1   1       52.94       39.73     11.04 o
 -12   1   1       73.32       95.05     11.37 o
 -11   1   1      612.31      604.72     12.12 o
 -10   1   1      295.34      286.53      9.58 o
  -9   1   1       41.96       24.60      7.11 o
  -8   1   1      823.22      815.97     11.91 o
  -7   1   1      284.13      276.65      9.57 o
  -6   1   1      313.98      275.62      6.65 o
  -5   1   1      780.71      714.64     15.45 o
  -4   1   1       46.35       59.53      7.07 o
  -3   1   1      199.54      175.14      7.51 o
  -2   1   1     3279.19     3394.70     54.89 o
  -1   1   1       55.88       53.53      4.89 o
   0   1   1      356.53      333.61      7.56 o
   1   1   1       21.13       16.96      5.27 o
   2   1   1     4102.32     4090.80     58.91 o
   3   1   1      234.06      214.84      7.58 o
   4   1   1     1764.06     1858.57     22.31 o
   5   1   1     1227.56     1266.70     21.82 o
   6   1   1      634.56      690.40     14.72 o
   7   1   1       14.09        9.88      6.12 o
   8   1   1       34.20       37.18      6.85 o
   9   1   1       60.08       60.45      7.43 o
  10   1   1        1.30       -1.80      8.58 o
  11   1   1       34.72       37.65     12.48 o
  12   1   1        1.65       -3.56     12.90 o
  13   1   1        0.02       -5.65     12.73 o
 -13   2   1        1.34        6.86     11.59 o
 -12   2   1        7.00        6.36     10.57 o
 -11   2   1       45.91       40.02     10.06 o
 -10   2   1        0.53        4.00      8.39 o
  -9   2   1       18.27       17.70      7.15 o
  -8   2   1      184.07      195.30      8.49 o
  -7   2   1        8.06        8.50      6.96 o
  -6   2   1      890.54      913.60     15.72 o
  -5   2   1       27.80       31.33      7.92 o
  -4   2   1       52.29       31.00      7.45 o
  -3   2   1      315.78      321.01     16.27 o
  -2   2   1     4411.39     4390.08     18.25 o
  -1   2   1     2180.21     2039.22     41.48 o
   0   2   1     5296.70     3981.69     30.02 o
   1   2   1     4269.10     3953.24    118.75 o
   2   2   1      578.16      630.79      6.69 o
   3   2   1     1609.51     1504.16     10.83 o
   4   2   1     1113.66     1154.63     17.72 o
   5   2   1       83.54       84.67      8.36 o
   6   2   1      559.52      577.07     10.26 o
   7   2   1      523.81      550.79      9.53 o
   8   2   1       68.19       56.85      7.50 o
   9   2   1        0.01        2.14      7.33 o
  10   2   1      256.36      246.67      9.14 o
  11   2   1       37.60       52.03     12.54 o
  12   2   1       92.93      100.17     13.66 o
  13   2   1       32.95       37.66     13.81 o
 -12   3   1        4.83       -6.46     11.72 o
 -11   3   1      215.93      219.31     13.54 o
 -10   3   1        2.18        9.76      8.32 o
  -9   3   1        6.92        7.08      7.63 o
  -8   3   1       25.96       30.88      8.16 o
  -7   3   1      215.13      210.27     10.46 o
  -6   3   1        0.18        1.96      6.75 o
  -5   3   1       42.57       44.00      6.49 o
  -4   3   1      184.37      192.63      8.99 o
  -3   3   1        4.67        2.57      3.57 o
  -2   3   1     1096.83     1160.85     20.56 o
  -1   3   1      367.95      386.71      6.96 o
   0   3   1      742.02      801.64     20.52 o
   1   3   1      570.97      722.55     17.43 o
   2   3   1      398.16      385.91     22.61 o
   3   3   1     1091.93     1085.62     25.71 o
   4   3   1      881.55      915.40     13.68 o
   5   3   1       38.82       37.08      7.63 o
   6   3   1      559.48      532.70     21.47 o
   7   3   1      263.09      260.17      8.40 o
   8   3   1       11.95        4.57      7.30 o
   9   3   1       53.10       44.94      8.06 o
  10   3   1        2.95        3.14      9.39 o
  11   3   1        4.35       12.41     10.11 o
  12   3   1       99.98       96.31     13.39 o
 -12   4   1        4.04        6.40     16.69 o
 -11   4   1       47.69       53.15     10.49 o
 -10   4   1       54.06       57.87     10.24 o
  -9   4   1        6.11        9.28      9.54 o
  -8   4   1       36.95       34.48     10.43 o
  -7   4   1      283.59      290.24      9.73 o
  -6   4   1        9.95       12.35      7.92 o
  -5   4   1      726.73      772.29     13.26 o
  -4   4   1      173.39      154.38     11.83 o
  -3   4   1      204.47      190.46      6.95 o
  -2   4   1        6.22        4.30      4.92 o
  -1   4   1     1912.70     2096.92     23.97 o
   0   4   1       58.28       49.58      5.62 o
   1   4   1      288.66      310.51      7.22 o
   2   4   1      126.92      131.79      6.71 o
   3   4   1        0.00       -0.23      5.43 o
   4   4   1       40.12       43.15      5.31 o
   5   4   1      250.91      203.51     12.02 o
   6   4   1       54.82       48.11      8.18 o
   7   4   1      291.92      300.33      9.69 o
   8   4   1       69.94       71.71      8.08 o
   9   4   1      437.07      433.75     16.67 o
  10   4   1        1.07        6.06      9.98 o
  11   4   1        9.17       13.98     11.34 o
  12   4   1       36.42       55.03     21.48 o
 -11   5   1        2.93        5.23     10.52 o
 -10   5   1      212.18      242.34     17.20 o
  -9   5   1        0.20        6.73     10.33 o
  -8   5   1       48.48       36.09     10.50 o
  -7   5   1       32.85       49.07     10.04 o
  -6   5   1      241.78      241.79     12.16 o
  -5   5   1      967.51     1012.44     11.72 o
  -4   5   1      385.55      400.65     11.85 o
  -3   5   1        0.07       -1.15      6.12 o
  -2   5   1      407.45      376.93     16.45 o
  -1   5   1       16.75       16.18      5.50 o
   0   5   1      208.83      228.98      6.85 o
   1   5   1     2848.70     3091.76     55.86 o
   2   5   1      347.47      349.65      9.24 o
   3   5   1      130.06      123.25      6.28 o
   4   5   1       88.88       73.43      7.06 o
   5   5   1       62.52       53.34      7.90 o
   6   5   1      351.13      313.94     22.75 o
   7   5   1      389.81      371.51     26.50 o
   8   5   1        2.38        2.92      8.88 o
   9   5   1       11.74       15.68     11.28 o
  10   5   1       10.21        3.39     14.42 o
  11   5   1       33.54       21.65     13.94 o
 -10   6   1      210.21      223.32     17.01 o
  -9   6   1        0.09        0.34     12.07 o
  -8   6   1        0.55       -1.43     11.28 o
  -7   6   1      220.69      228.05     15.79 o
  -6   6   1        0.64       -3.20     10.10 o
  -5   6   1     1394.70     1502.60     40.81 o
  -4   6   1       38.18       34.43      8.16 o
  -3   6   1       12.26       13.96      7.77 o
  -2   6   1      140.22      123.68      9.86 o
  -1   6   1        1.25       -3.23      6.69 o
   0   6   1      102.63      105.50      7.66 o
   1   6   1        1.10        1.60      7.93 o
   2   6   1        1.16        5.04      7.81 o
   3   6   1      850.22      900.55     24.43 o
   4   6   1       56.83       50.27      8.21 o
   5   6   1      148.29      127.96      9.90 o
   6   6   1       59.05       56.99      8.85 o
   7   6   1      306.91      280.04     15.78 o
   8   6   1       21.50        8.58     14.17 o
   9   6   1        0.91       12.45     14.70 o
  10   6   1       98.94       78.89     15.80 o
  -9   7   1        9.90       27.78     13.25 o
  -8   7   1      264.43      263.69     13.25 o
  -7   7   1       54.96       47.28     12.39 o
  -6   7   1       41.07       35.50     10.87 o
  -5   7   1       13.00       -0.52     11.05 o
  -4   7   1        9.07       12.31      9.74 o
  -3   7   1       27.70       23.44      9.20 o
  -2   7   1       84.64       59.22     12.88 o
  -1   7   1       55.57       52.81     12.51 o
   0   7   1       95.51       98.10      9.19 o
   1   7   1       16.99       16.03      8.62 o
   2   7   1      250.41      247.33     12.49 o
   3   7   1      354.49      363.43     11.81 o
   4   7   1        8.08       13.59     10.36 o
   5   7   1       92.87       76.21     11.28 o
   6   7   1        4.79       23.44      9.48 o
   7   7   1        0.90        6.67     10.79 o
   8   7   1        9.85        6.55     12.73 o
   9   7   1       45.24       50.59     14.22 o
  -7   8   1       12.23        5.36     12.87 o
  -6   8   1        6.48        7.10     12.15 o
  -5   8   1        2.11        2.40     13.24 o
  -4   8   1       58.90       52.34     13.32 o
  -3   8   1       36.82       43.75     12.84 o
  -2   8   1      129.71      126.96     12.60 o
  -1   8   1       30.65       13.77     12.30 o
   0   8   1      198.62      206.56     13.19 o
   1   8   1      162.26      157.92     12.71 o
   2   8   1      173.47      158.85     15.13 o
   3   8   1      218.20      235.24     15.39 o
   4   8   1      103.02      100.70     13.56 o
   5   8   1       32.68       39.27     13.34 o
   6   8   1       38.45       43.18     12.93 o
   7   8   1      289.83      292.99     23.22 o
  -4   9   1       28.86       42.22     14.11 o
  -3   9   1        2.76        1.72     13.20 o
  -2   9   1       47.66       49.80     14.97 o
  -1   9   1        5.18       12.44     17.47 o
   0   9   1        0.88        0.42     17.33 o
   1   9   1       21.53       18.16     17.62 o
   2   9   1       18.14       19.67     14.73 o
   3   9   1        1.96        7.30     13.05 o
   4   9   1        0.98        5.09     13.64 o
 -12   0   2       78.84       73.33     14.23 o
 -10   0   2       42.42       54.32     12.08 o
  -8   0   2       12.96        8.15     10.07 o
  -6   0   2      472.10      412.74     41.80 o
  -4   0   2     6901.08     7280.57    106.77 o
   2   0   2     3681.36     3735.00     72.68 o
   4   0   2     3664.77     3798.23    158.94 o
   6   0   2      110.82      116.09      8.82 o
   8   0   2      222.54      220.26      9.76 o
  10   0   2      137.33      130.00     17.43 o
  12   0   2      106.22      123.27     19.71 o
 -13   1   2        0.46        9.69     11.30 o
 -12   1   2      139.13      159.38     13.72 o
 -11   1   2       77.12       70.70      9.44 o
 -10   1   2       13.01        6.34      8.17 o
  -9   1   2      129.89      123.49      9.84 o
  -8   1   2      170.32      168.84      7.56 o
  -7   1   2     2819.90     2641.01     83.92 o
  -6   1   2      617.90      696.16     12.51 o
  -5   1   2      868.85      883.17     16.90 o
  -4   1   2     1791.68     1866.02     30.46 o
  -3   1   2     8279.00     8369.54     43.86 o
  -2   1   2       23.05       25.55      5.16 o
  -1   1   2     2915.74     3011.61     23.01 o
   0   1   2     2558.67     2518.83     29.49 o
   1   1   2        0.81        8.60      5.59 o
   2   1   2     2367.08     2563.50     12.00 o
   3   1   2      421.96      436.00     10.51 o
   4   1   2      387.04      424.95     22.23 o
   5   1   2      723.61      693.44      8.68 o
   7   1   2      411.93      405.52      9.19 o
   8   1   2       30.58       29.13      6.87 o
   9   1   2      323.63      288.71     14.42 o
  10   1   2      197.72      196.78     12.86 o
  11   1   2      132.21      125.27     13.14 o
  12   1   2        6.63        9.20     12.56 o
  13   1   2       81.30       95.91     14.22 o
 -13   2   2       48.76       62.63     15.56 o
 -12   2   2       19.81       24.87     10.69 o
 -11   2   2        0.93       -7.48     10.11 o
 -10   2   2      138.30      103.77     12.19 o
  -9   2   2       31.08       19.33      7.76 o
  -8   2   2       53.66       51.79      8.08 o
  -7   2   2      897.72      884.55     20.78 o
  -6   2   2        0.92        0.08      6.43 o
  -5   2   2      829.68      895.35     18.42 o
  -4   2   2      167.29      143.28      8.19 o
  -3   2   2       23.02       17.35      4.64 o
  -2   2   2       66.95       99.10      6.58 o
  -1   2   2     4533.12     4462.70     15.42 o
   0   2   2     2332.49     2424.47     25.00 o
   1   2   2     9371.08    10232.26    101.53 o
   2   2   2     6485.97     6956.67     29.25 o
   3   2   2     1818.08     2023.22     40.97 o
   4   2   2      571.12      542.62      7.03 o
   5   2   2       70.56       60.70      5.33 o
   6   2   2      225.91      215.53      7.97 o
   7   2   2      126.71      134.36      8.61 o
   8   2   2      285.87      302.17      8.93 o
   9   2   2      645.56      611.33     17.98 o
  10   2   2      131.31      145.12     10.15 o
  11   2   2        3.15        6.85     12.18 o
  12   2   2      112.40      126.10     16.39 o
  13   2   2      129.14      152.71     20.33 o
 -12   3   2      291.39      266.26     17.39 o
 -11   3   2       61.18       49.21     11.20 o
 -10   3   2       69.93       60.92     10.75 o
  -9   3   2      223.19      265.16     11.06 o
  -8   3   2       44.32       43.82      9.29 o
  -7   3   2      142.10      131.90      8.52 o
  -6   3   2       27.40       28.69      7.22 o
  -5   3   2      662.24      691.56      9.66 o
  -4   3   2       33.29       34.72      7.18 o
  -3   3   2     1787.39     1888.53     22.64 o
  -1   3   2     1765.73     1888.82     39.62 o
   0   3   2      375.70      389.01     10.30 o
   1   3   2     3627.13     3889.56     35.83 o
   2   3   2     1475.96     1628.52     38.31 o
   3   3   2        9.59        3.82      4.95 o
   4   3   2      144.54      147.87      9.22 o
   5   3   2      476.84      509.32     15.26 o
   6   3   2     1054.99     1086.12     17.63 o
   7   3   2      128.75      139.05      7.85 o
   8   3   2        5.39       10.00      8.95 o
   9   3   2       93.50       86.02      9.84 o
  10   3   2       37.21       31.16     10.07 o
  11   3   2        0.30        4.36      9.89 o
  12   3   2      124.64      119.51     15.93 o
 -12   4   2        5.91       10.06     13.49 o
 -11   4   2       22.61       31.00     10.66 o
 -10   4   2      447.91      439.08     23.70 o
  -9   4   2      591.84      598.70     13.96 o
  -8   4   2       39.99       39.20      8.93 o
  -7   4   2       25.65       23.76      8.46 o
  -6   4   2        2.15        7.59      8.09 o
  -5   4   2      276.30      280.49      8.88 o
  -4   4   2     1072.07     1097.48     19.24 o
  -3   4   2        8.71       14.40      5.45 o
  -2   4   2        0.00        3.59      5.23 o
  -1   4   2      126.88      133.71      8.61 o
   0   4   2      240.44      256.67      6.56 o
   1   4   2      550.30      582.68     11.23 o
   2   4   2      244.28      246.83      6.58 o
   3   4   2      721.15      792.92     11.36 o
   4   4   2      239.73      202.03     10.30 o
   5   4   2       76.43       73.76      6.74 o
   6   4   2      657.66      641.76     13.55 o
   7   4   2     1122.10     1106.52     25.38 o
   8   4   2        7.82       -1.24      9.08 o
   9   4   2       34.16       35.42     10.00 o
  10   4   2       86.96       71.49     12.33 o
  11   4   2       21.43       20.68     11.88 o
  12   4   2      322.11      347.85     22.69 o
 -11   5   2       89.64       95.78     11.45 o
 -10   5   2       60.18       53.73     11.12 o
  -9   5   2       57.19       61.54     11.59 o
  -8   5   2        1.75        3.75     10.81 o
  -7   5   2      215.48      222.20     11.68 o
  -6   5   2       88.09       89.51      9.41 o
  -5   5   2       22.92       25.07      8.29 o
  -4   5   2      136.68      142.95      9.17 o
  -3   5   2      524.73      544.87     15.27 o
  -2   5   2        3.05        1.21      4.89 o
  -1   5   2      381.56      373.76     12.77 o
   0   5   2        8.02       10.94      6.82 o
   1   5   2       32.07       20.58      7.36 o
   2   5   2       80.15       74.43      7.75 o
   3   5   2      230.23      231.72      8.70 o
   4   5   2       66.70       58.76      7.72 o
   5   5   2      150.83      142.22      8.07 o
   6   5   2      124.49      124.87      9.26 o
   7   5   2      204.37      187.99     13.82 o
   8   5   2       10.17       10.65     11.66 o
   9   5   2       36.77       48.41     14.73 o
  10   5   2        0.83        5.14     14.56 o
  11   5   2        3.90       -0.43     14.06 o
 -10   6   2       49.73       35.88     12.64 o
  -9   6   2      117.59      132.57     13.29 o
  -8   6   2        4.56        6.13     12.92 o
  -7   6   2       51.69       64.99     12.60 o
  -6   6   2      254.11      249.18     12.06 o
  -5   6   2      110.03      105.01     11.89 o
  -4   6   2       35.64       34.08      9.84 o
  -3   6   2       54.77       46.43      8.58 o
  -2   6   2      621.64      654.46     14.26 o
  -1   6   2        9.31        3.24      6.99 o
   0   6   2       77.36       78.24      8.80 o
   1   6   2       23.18       26.16      7.95 o
   2   6   2       41.72       45.23      8.62 o
   3   6   2      586.25      599.41     13.02 o
   4   6   2        0.03        0.23      9.18 o
   5   6   2       68.22       44.02      8.01 o
   6   6   2      242.19      212.54     12.83 o
   7   6   2        0.62       -3.02     12.05 o
   8   6   2       71.29       62.52     13.16 o
   9   6   2      107.65      103.55     14.04 o
  10   6   2       30.73       40.16     15.36 o
  -9   7   2        4.91       18.46     13.50 o
  -8   7   2       68.62       54.08     13.47 o
  -7   7   2      106.71      101.12     16.52 o
  -6   7   2       49.04       45.19     11.99 o
  -5   7   2      637.95      685.40     15.53 o
  -4   7   2      203.58      201.83     12.29 o
  -3   7   2      663.99      700.23     14.57 o
  -2   7   2       63.70       54.13     10.51 o
  -1   7   2        8.95        2.30     13.97 o
   0   7   2       26.73       23.55      9.22 o
   1   7   2      239.41      216.26     10.48 o
   2   7   2       16.33       20.16      9.55 o
   3   7   2        0.83       -3.18     10.51 o
   4   7   2      181.66      172.38     12.26 o
   5   7   2      919.64      965.76     16.35 o
   6   7   2       52.29       58.76     13.42 o
   7   7   2       14.93       22.05     15.74 o
   8   7   2        0.93       -1.89     12.94 o
   9   7   2        7.46       15.70     14.02 o
  -7   8   2       53.82       50.34     13.32 o
  -6   8   2        0.40       -4.25     11.49 o
  -5   8   2       97.16      107.66     12.84 o
  -4   8   2       66.88       58.76     12.20 o
  -3   8   2      175.12      161.77     14.91 o
  -2   8   2       52.63       65.45     15.99 o
  -1   8   2      132.49      130.12     14.21 o
   0   8   2        4.44        3.04     11.80 o
   1   8   2      175.74      158.17     13.37 o
   2   8   2       43.35       41.57     11.81 o
   3   8   2        3.56        4.83     12.32 o
   4   8   2      157.99      163.40     14.31 o
   5   8   2       16.78       14.65     13.26 o
   6   8   2       86.47       92.76     16.27 o
   7   8   2       71.13       72.88     17.20 o
  -4   9   2      613.54      618.70     29.18 o
  -3   9   2       13.80       15.19     13.16 o
  -2   9   2        1.14        7.26     14.26 o
  -1   9   2        0.01       -5.18     14.19 o
   0   9   2       13.10       13.66     17.67 o
   1   9   2       93.65       92.28     18.23 o
   2   9   2      156.71      166.02     15.88 o
   3   9   2       70.27       66.39     13.75 o
   4   9   2       90.67      108.43     13.51 o
 -13   0   3        7.35        6.66     15.19 o
 -11   0   3      587.81      539.42     17.21 o
  -9   0   3      552.59      592.36     29.78 o
  -7   0   3        0.58       -5.83      8.44 o
  -5   0   3     1508.86     1473.42     20.37 o
  -3   0   3    10245.82    10235.55     62.60 o
  -1   0   3     4571.24     4376.74     18.07 o
   1   0   3     1178.00     1128.38     12.90 o
   3   0   3      530.87      572.07     11.91 o
   5   0   3      481.85      497.58     12.55 o
   7   0   3        0.12        2.91      9.48 o
   9   0   3      608.86      640.03     20.49 o
  11   0   3       42.52       57.58     25.95 o
  13   0   3       12.03       26.28     19.53 o
 -13   1   3       14.54       20.35     11.79 o
 -12   1   3        1.98        5.71      9.72 o
 -11   1   3       19.67       15.82      8.96 o
 -10   1   3      109.15       93.15      8.72 o
  -9   1   3      192.41      170.82     11.65 o
  -8   1   3      601.28      566.33     13.73 o
  -7   1   3      239.33      223.16      9.61 o
  -6   1   3      276.10      293.60      6.83 o
  -5   1   3       73.22       83.80      5.04 o
  -4   1   3     5740.03     5536.31     42.79 o
  -3   1   3      245.88      225.91      6.45 o
  -2   1   3     1280.14     1202.22     14.60 o
  -1   1   3     1591.97     1631.90     17.20 o
   0   1   3     8502.41     9074.81     32.91 o
   1   1   3     3966.57     4009.75     24.57 o
   3   1   3       75.45       75.98      5.52 o
   4   1   3        8.31        3.83      5.46 o
   5   1   3      116.36      127.69     14.95 o
   6   1   3      196.82      183.05      8.32 o
   7   1   3       38.51       33.33      7.75 o
   8   1   3     1803.41     1830.95     15.61 o
   9   1   3      123.73      127.92      9.13 o
  10   1   3      197.76      200.65     12.70 o
  11   1   3        5.40        1.88     11.94 o
  12   1   3       66.91       80.28     13.06 o
  13   1   3       20.64       32.36     16.59 o
 -13   2   3       32.57       41.62     14.10 o
 -12   2   3       99.77      105.96     13.46 o
 -11   2   3        5.11        3.96     11.66 o
 -10   2   3      312.07      313.98     12.94 o
  -9   2   3       71.12       59.21      8.07 o
  -8   2   3      278.23      256.45     12.03 o
  -7   2   3       86.18       81.75      7.85 o
  -6   2   3       38.11       32.90      6.62 o
  -5   2   3       87.75       90.12      6.55 o
  -4   2   3      163.13      171.82      7.33 o
  -3   2   3     1053.49     1007.46     17.92 o
  -2   2   3      822.76      900.95      9.16 o
  -1   2   3       53.95       70.45      6.57 o
   0   2   3      489.35      471.43     12.93 o
   1   2   3     1867.09     1931.10     15.91 o
   2   2   3       32.24       23.63      6.35 o
   3   2   3        0.00        1.27      4.55 o
   4   2   3        1.79        2.72      5.36 o
   5   2   3      632.98      672.28     14.91 o
   6   2   3      580.10      579.41     16.75 o
   7   2   3     2254.53     2302.32     20.97 o
   8   2   3      106.41      109.34      9.40 o
   9   2   3       19.81       23.10      8.83 o
  10   2   3       39.12       38.34      9.38 o
  11   2   3        0.53       -0.30     14.81 o
  12   2   3       62.33       52.08     15.03 o
  13   2   3      180.91      232.27     28.69 o
 -12   3   3       59.43       48.69     12.75 o
 -11   3   3        7.76        4.66     12.38 o
 -10   3   3        0.50        2.42     10.69 o
  -9   3   3      738.88      701.80     13.77 o
  -8   3   3        0.70       -0.68      8.36 o
  -7   3   3        7.66        6.64      8.08 o
  -6   3   3     1438.06     1453.67     24.70 o
  -5   3   3        5.08        5.03      6.89 o
  -4   3   3     1076.55     1229.58     17.50 o
  -3   3   3       12.27       12.70      4.08 o
  -2   3   3      774.59      794.76     17.08 o
  -1   3   3        2.15        4.14      5.97 o
   0   3   3      141.66      159.50     10.37 o
   1   3   3      882.11     1018.46     28.40 o
   2   3   3      444.63      426.01     15.08 o
   3   3   3     1371.90     1542.43     28.14 o
   4   3   3     1346.99     1401.89     39.63 o
   5   3   3       84.44       80.88      8.03 o
   6   3   3      381.75      387.98     10.64 o
   7   3   3      648.36      662.51     19.09 o
   8   3   3      144.39      147.34      9.60 o
   9   3   3      122.42      121.63     10.23 o
  10   3   3      137.28      146.91     13.17 o
  11   3   3       20.22       19.28     11.34 o
  12   3   3        7.78       15.61     15.47 o
 -12   4   3       58.30       67.27     14.19 o
 -11   4   3        9.55        7.09     13.29 o
 -10   4   3      127.03      114.45     12.18 o
  -9   4   3      123.82      148.00     10.44 o
  -8   4   3       33.21       30.33      9.08 o
  -7   4   3       81.02       83.52      9.02 o
  -6   4   3      533.25      551.23     11.23 o
  -5   4   3      112.79      119.58      7.84 o
  -4   4   3      509.98      462.30     32.83 o
  -3   4   3        2.48        0.39      5.82 o
  -2   4   3       69.58       71.79      5.39 o
  -1   4   3       23.55       23.62      5.35 o
   0   4   3       90.71       97.05      5.31 o
   1   4   3      149.45      146.09      7.93 o
   2   4   3     2294.47     2538.27     27.04 o
   3   4   3       15.86       18.74      8.89 o
   4   4   3      498.32      496.14     12.39 o
   5   4   3       39.39       37.90      9.58 o
   6   4   3      146.15      148.24     10.29 o
   7   4   3        9.72        8.32      9.62 o
   8   4   3      889.06      927.53     36.35 o
   9   4   3        0.24       10.38     11.82 o
  10   4   3       60.84       45.20     12.83 o
  11   4   3        0.04        2.04     12.13 o
  12   4   3      195.28      207.12     17.80 o
 -11   5   3        5.96        4.43     11.00 o
 -10   5   3      164.48      180.61     12.94 o
  -9   5   3      360.96      344.89     13.85 o
  -8   5   3      179.80      195.46     10.93 o
  -7   5   3       59.48       64.52      9.49 o
  -6   5   3       17.99       19.13      9.39 o
  -5   5   3      168.97      157.47      9.43 o
  -4   5   3      641.04      651.17     16.34 o
  -3   5   3       52.49       56.24      8.30 o
  -1   5   3       84.40       66.12      6.45 o
   0   5   3      992.93     1064.31     12.09 o
   1   5   3      156.28      150.12      7.74 o
   2   5   3       51.10       43.43      7.93 o
   3   5   3      107.68      102.29      8.25 o
   4   5   3      323.81      322.57     11.33 o
   5   5   3        0.23        1.57      7.29 o
   6   5   3        0.60        1.15      8.52 o
   7   5   3       12.86       13.18     11.33 o
   8   5   3      399.92      369.55     18.96 o
   9   5   3       69.52       79.11     13.14 o
  10   5   3        8.74       10.95     12.97 o
  11   5   3       26.01       21.70     15.12 o
 -10   6   3        2.42       18.49     13.99 o
  -9   6   3       94.94       91.09     14.50 o
  -8   6   3        2.89       -1.75     13.19 o
  -7   6   3       67.22       69.48     13.29 o
  -6   6   3      148.30      150.27     11.34 o
  -5   6   3       88.37       92.79     10.67 o
  -4   6   3      200.30      200.32     11.26 o
  -3   6   3        0.05        5.69      8.53 o
  -2   6   3       28.14       29.89      8.48 o
  -1   6   3       76.33       65.78      7.60 o
   0   6   3      410.97      407.64     12.33 o
   1   6   3       31.45       30.66      8.24 o
   2   6   3      311.16      296.30     15.97 o
   3   6   3       34.93       30.15      9.12 o
   4   6   3       10.10       14.66      9.98 o
   5   6   3        9.83       12.06     11.31 o
   6   6   3      124.49      115.24     10.44 o
   7   6   3      122.08      125.89     12.79 o
   8   6   3      140.44      138.55     13.76 o
   9   6   3       21.41       27.98     12.88 o
  10   6   3       28.43       20.76     14.22 o
  -9   7   3       99.91      103.55     15.75 o
  -8   7   3        9.52        9.50     13.98 o
  -7   7   3       13.26       21.02     13.60 o
  -6   7   3        6.22       24.54     11.85 o
  -5   7   3      398.87      376.19     16.59 o
  -4   7   3        0.32        2.39     11.36 o
  -3   7   3       35.35       34.79     10.63 o
  -2   7   3        4.07       -1.34     10.08 o
  -1   7   3       12.10        4.17     13.65 o
   0   7   3      419.19      410.46     10.53 o
   1   7   3       18.90       20.02      8.35 o
   2   7   3       44.54       36.95      9.60 o
   3   7   3        2.81       14.08     10.81 o
   4   7   3      683.81      750.66     26.57 o
   5   7   3      121.89      126.60     13.74 o
   6   7   3       51.99       46.44     13.65 o
   7   7   3      194.78      175.03     16.72 o
   8   7   3       37.78       35.97     15.95 o
   9   7   3        0.15       -4.83     31.25 o
  -7   8   3       67.82       70.28     15.35 o
  -6   8   3       56.94       50.25     12.80 o
  -5   8   3      323.82      301.23     21.28 o
  -4   8   3      260.01      256.28     14.38 o
  -3   8   3        0.07        1.86     11.47 o
  -2   8   3      261.49      264.46     27.04 o
  -1   8   3       16.19       19.87     15.19 o
   0   8   3       95.78       95.22     13.35 o
   1   8   3       26.78       26.96     12.09 o
   2   8   3      227.92      213.97     12.82 o
   3   8   3      126.42      128.06     12.81 o
   4   8   3       70.79       56.92     18.11 o
   5   8   3        1.14       20.39     13.72 o
   6   8   3       16.18       30.71     13.67 o
   7   8   3        3.20       23.31     16.66 o
  -4   9   3       94.25       64.10     18.19 o
  -3   9   3      251.56      257.93     22.66 o
  -2   9   3        3.59        7.71     15.03 o
  -1   9   3        2.47        6.31     14.80 o
   0   9   3       47.95       38.80     17.28 o
   1   9   3      231.11      245.70     19.43 o
   2   9   3        1.94        5.99     17.05 o
   3   9   3       22.77       14.31     13.35 o
   4   9   3       26.87       24.55     15.07 o
 -12   0   4        2.24        7.29     13.84 o
 -10   0   4      159.02      180.27     13.65 o
  -8   0   4        5.59        7.75     10.53 o
  -6   0   4     2863.38     2787.06     33.17 o
  -4   0   4      830.70      817.52     25.75 o
  -2   0   4     7559.79     7229.15     23.15 o
   0   0   4     8813.46     8640.75     58.27 o
   2   0   4     4173.96     4016.96     20.98 o
   4   0   4     1298.00     1451.33     28.69 o
   6   0   4      238.55      240.44     15.31 o
   8   0   4      256.95      281.35     16.92 o
  10   0   4     1216.33     1244.73     26.04 o
  12   0   4       52.25       50.07     20.11 o
 -13   1   4       79.09       91.74     12.65 o
 -12   1   4        7.69        8.80      9.74 o
 -11   1   4      390.11      391.50     11.56 o
 -10   1   4       47.00       40.06      8.41 o
  -9   1   4      280.46      240.79     10.15 o
  -8   1   4      678.17      686.86     21.92 o
  -7   1   4       41.38       36.31      5.88 o
  -6   1   4        0.51        1.57      5.68 o
  -5   1   4     1795.54     1823.10     26.82 o
  -4   1   4       15.26       13.85      4.55 o
  -3   1   4      107.87      113.06      5.72 o
  -2   1   4     3001.14     2989.26     13.28 o
  -1   1   4     1683.32     1564.29      8.82 o
   0   1   4      101.93      102.01      5.50 o
   1   1   4       27.29       36.13      5.18 o
   2   1   4      238.42      278.29      7.97 o
   4   1   4       34.36       33.58      5.57 o
   5   1   4       76.35       77.67      6.41 o
   6   1   4       11.38        9.34      5.86 o
   7   1   4       42.59       40.75      8.01 o
   8   1   4      285.62      303.44     13.57 o
   9   1   4     1474.48     1587.02     26.18 o
  10   1   4        0.64        3.69     10.28 o
  11   1   4      312.43      305.22     17.10 o
  12   1   4        0.89        0.48     15.42 o
  13   1   4       64.94       75.87     18.51 o
 -13   2   4        0.10       -4.10     13.68 o
 -12   2   4      153.44      141.49     13.41 o
 -11   2   4      612.25      631.53     16.55 o
 -10   2   4      229.10      213.38     12.95 o
  -9   2   4       13.60       16.72     10.41 o
  -8   2   4      369.72      352.91     11.31 o
  -7   2   4      275.08      278.85      8.52 o
  -6   2   4       16.79       16.94      6.41 o
  -5   2   4      122.37      111.87      6.23 o
  -4   2   4       35.24       21.26      5.98 o
  -3   2   4       32.66       19.99      6.04 o
  -2   2   4     1564.23     1536.25     16.54 o
  -1   2   4     3653.13     3632.82     68.64 o
   0   2   4      654.79      591.07     12.05 o
   1   2   4     1376.10     1500.27     13.97 o
   2   2   4     1378.98     1413.06     12.53 o
   3   2   4       16.65       24.31      5.63 o
   4   2   4        2.13        0.30      4.89 o
   5   2   4      816.83      818.81     13.65 o
   6   2   4       63.32       61.64      8.02 o
   7   2   4       45.15       46.88      8.71 o
   8   2   4       15.32       15.39      8.71 o
   9   2   4      262.10      242.41     11.86 o
  10   2   4       61.30       65.76     11.19 o
  11   2   4        4.74       14.54     14.87 o
  12   2   4       19.54       18.53     14.53 o
 -12   3   4       92.62      102.95     13.32 o
 -11   3   4        9.87       20.79     13.00 o
 -10   3   4      151.94      148.53     14.90 o
  -9   3   4       38.63       36.76      9.32 o
  -8   3   4      262.63      269.38      9.98 o
  -7   3   4      132.63      138.37      9.20 o
  -6   3   4      188.84      199.77     10.00 o
  -5   3   4       86.63       98.83      7.78 o
  -4   3   4      139.09      137.56      5.96 o
  -3   3   4      257.23      246.13      9.98 o
  -2   3   4     1077.86     1079.74     23.24 o
  -1   3   4     1149.57     1177.53     22.38 o
   0   3   4      464.14      472.33     10.72 o
   1   3   4      419.04      424.17     10.07 o
   2   3   4     1882.32     2126.87     27.87 o
   3   3   4        0.29       -1.90      8.40 o
   4   3   4      488.27      509.22     11.50 o
   5   3   4      377.76      307.05     19.89 o
   6   3   4      125.16      116.48     11.32 o
   7   3   4       17.56       25.55     11.51 o
   8   3   4      355.86      321.31     12.62 o
   9   3   4       54.73       42.45     11.54 o
  10   3   4       56.41       53.72     12.00 o
  11   3   4       13.52       10.41     11.74 o
  12   3   4       44.10       30.47     16.04 o
 -12   4   4        0.40        4.48     14.23 o
 -11   4   4       49.85       29.52     13.30 o
 -10   4   4      167.34      175.05     12.22 o
  -9   4   4      100.19       88.79     10.30 o
  -8   4   4       36.35       41.03      9.32 o
  -7   4   4      471.82      520.83     12.25 o
  -6   4   4      201.48      192.54      9.60 o
  -5   4   4       13.43        9.87      8.17 o
  -4   4   4     1051.33     1152.28     23.94 o
  -3   4   4      244.09      233.24     11.77 o
  -2   4   4        2.10        1.91      4.98 o
  -1   4   4      151.63      157.49      6.40 o
   0   4   4      143.16      150.56      8.00 o
   1   4   4      741.49      854.38     20.20 o
   2   4   4      753.48      834.37     13.64 o
   3   4   4      920.60      998.24     15.02 o
   4   4   4      213.32      230.50     18.29 o
   5   4   4      814.09      843.18     21.89 o
   6   4   4      246.57      222.33     15.24 o
   7   4   4       33.15       17.36     11.64 o
   8   4   4       77.76       66.72     13.05 o
   9   4   4        1.72        7.12     12.07 o
  10   4   4      157.21      157.91     13.84 o
  11   4   4      236.36      221.33     17.96 o
 -11   5   4       98.21       82.93     13.30 o
 -10   5   4       10.14       12.49     11.87 o
  -9   5   4        5.17        2.91      9.79 o
  -8   5   4      129.09      137.92     10.97 o
  -7   5   4        2.56       11.11      9.44 o
  -6   5   4      589.56      616.78     13.21 o
  -5   5   4      216.82      192.77     11.55 o
  -4   5   4       32.01       31.82      8.58 o
  -3   5   4        0.47       -7.19      8.86 o
  -2   5   4      182.53      180.39      8.23 o
  -1   5   4      713.27      722.36     26.34 o
   0   5   4      318.71      349.00     12.27 o
   1   5   4        0.30        6.96      8.63 o
   2   5   4      374.58      383.92     11.40 o
   3   5   4      160.14      148.66      9.32 o
   4   5   4      372.39      394.90     13.70 o
   5   5   4        0.00       10.12      8.44 o
   6   5   4       52.39       47.78      9.13 o
   7   5   4       31.87       34.85     11.41 o
   8   5   4       79.07       92.53     12.85 o
   9   5   4       68.58       66.71     12.22 o
  10   5   4       74.02       58.58     12.20 o
  11   5   4      126.84      142.32     14.69 o
 -10   6   4       78.89       79.74     14.36 o
  -9   6   4       44.83       31.98     13.84 o
  -8   6   4      175.83      196.77     20.67 o
  -7   6   4      190.90      189.22     14.09 o
  -6   6   4       20.16       23.26      9.24 o
  -5   6   4        7.48        6.08      9.03 o
  -4   6   4      304.06      308.98     10.67 o
  -3   6   4      537.72      517.02     11.48 o
  -2   6   4      164.66      161.86      9.48 o
  -1   6   4      386.22      395.06     11.80 o
   0   6   4      327.47      350.97     12.95 o
   1   6   4        3.35        6.63      7.77 o
   2   6   4       22.75       23.79      8.12 o
   3   6   4      343.08      320.38     11.54 o
   4   6   4        0.12        6.59     12.26 o
   5   6   4      131.49      131.71     13.19 o
   6   6   4       10.60       11.71     12.78 o
   7   6   4        7.83       11.27     15.94 o
   8   6   4       46.33       65.65     13.03 o
   9   6   4       14.79        8.54     12.24 o
  10   6   4       17.60       27.16     14.59 o
  -8   7   4        1.44       15.16     14.14 o
  -7   7   4        4.69       -1.21     13.04 o
  -6   7   4        2.96        7.52     11.58 o
  -5   7   4       20.13       18.42     11.34 o
  -4   7   4       29.80       21.01     11.04 o
  -3   7   4      195.90      185.96     11.98 o
  -2   7   4       26.57       21.98     10.09 o
  -1   7   4      161.44      170.02     12.87 o
   0   7   4      178.64      155.45     11.27 o
   1   7   4       43.03       50.94      9.57 o
   2   7   4        3.85        1.91      8.40 o
   3   7   4      657.00      678.95     16.04 o
   4   7   4       46.81       57.31     13.84 o
   5   7   4        1.89        3.94     13.12 o
   6   7   4       26.85       16.88     13.67 o
   7   7   4      216.55      213.27     29.25 o
   8   7   4      281.27      308.94     34.24 o
  -7   8   4      159.59      161.18     19.38 o
  -6   8   4        8.46       12.93     13.10 o
  -5   8   4       29.21       29.99     13.01 o
  -4   8   4       14.97       18.12     13.47 o
  -3   8   4     1016.72     1058.47     27.33 o
  -2   8   4      574.50      559.09     20.59 o
  -1   8   4        6.40       -7.56     15.61 o
   0   8   4        5.27        2.00     12.88 o
   1   8   4       21.56       17.43     12.45 o
   2   8   4      144.55      136.26     11.92 o
   3   8   4      353.51      385.99     17.85 o
   4   8   4       74.45       55.14     13.15 o
   5   8   4       39.15       42.94     13.73 o
   6   8   4       36.20       46.87     14.22 o
  -3   9   4       19.04       20.19     17.40 o
  -2   9   4      190.21      179.06     19.38 o
  -1   9   4        0.14        5.25     14.73 o
   0   9   4       20.63       18.71     17.51 o
   1   9   4        0.03        3.09     17.38 o
   2   9   4        3.53       14.21     22.69 o
   3   9   4        0.07        9.62     15.46 o
 -13   0   5       11.03       20.75     15.69 o
 -11   0   5       29.55       28.87     13.23 o
  -9   0   5        0.79        2.90     11.00 o
  -7   0   5      700.23      670.62     13.91 o
  -5   0   5        5.55       -0.77      6.32 o
  -3   0   5       32.57       28.41      6.59 o
  -1   0   5       41.37       22.27      6.01 o
   1   0   5     4013.67     3842.22     86.23 o
   3   0   5     1285.29     1377.29     71.13 o
   5   0   5      548.16      518.35     25.23 o
   7   0   5      534.89      543.09     18.44 o
   9   0   5        2.54       17.25     15.36 o
  11   0   5       18.47       -3.43     27.02 o
 -13   1   5       52.73       65.01     12.68 o
 -12   1   5       33.28       29.75     11.48 o
 -11   1   5       63.04       73.71     10.97 o
 -10   1   5      242.26      254.60     10.02 o
  -9   1   5       33.69       35.42      7.95 o
  -8   1   5       44.06       37.03      7.23 o
  -7   1   5       38.01       39.38      6.12 o
  -6   1   5        1.66        3.75      5.87 o
  -5   1   5        5.64        4.02      4.83 o
  -4   1   5        0.02       -2.12      4.70 o
  -3   1   5        0.24        1.10      5.39 o
  -2   1   5      173.86      170.10      5.53 o
  -1   1   5     2112.94     2131.52     12.64 o
   0   1   5      129.72      139.57      6.17 o
   2   1   5      643.74      688.17      9.13 o
   3   1   5     2942.07     3209.48     33.46 o
   4   1   5      173.92      172.75     10.13 o
   5   1   5      303.97      302.45     18.55 o
   6   1   5        0.35       -3.51      6.27 o
   7   1   5      296.24      331.31     11.18 o
   8   1   5      935.26      953.33     12.83 o
   9   1   5      343.05      346.40     12.10 o
  10   1   5      107.02       94.06     13.22 o
  11   1   5       35.77       21.03     13.82 o
  12   1   5       92.18       85.65     21.29 o
 -12   2   5       47.84       61.04     13.71 o
 -11   2   5        8.64        2.55     12.42 o
 -10   2   5       21.64       18.18     11.78 o
  -9   2   5      506.21      523.89     12.41 o
  -8   2   5       71.60       64.36      7.74 o
  -7   2   5      167.20      162.60      8.04 o
  -6   2   5      333.65      329.53      8.08 o
  -5   2   5        4.98       10.14      5.14 o
  -4   2   5     1714.07     1742.69     19.10 o
  -3   2   5      126.44       86.55      6.60 o
  -2   2   5     1789.86     1845.06     12.49 o
  -1   2   5      253.42      237.42      8.69 o
   0   2   5      197.28      193.63      5.81 o
   1   2   5     2384.04     2355.06     16.38 o
   2   2   5      693.28      730.81     20.22 o
   3   2   5     2254.74     2396.93     42.59 o
   4   2   5       14.77       26.71      5.58 o
   5   2   5      890.57      960.39     19.53 o
   6   2   5      130.62      127.32     12.74 o
   7   2   5       79.02       81.52     11.93 o
   8   2   5       11.21       12.85     10.32 o
   9   2   5       57.47       56.22     11.18 o
  10   2   5      213.99      200.48     15.51 o
  11   2   5        0.84       10.54     13.57 o
  12   2   5       28.90       42.58     16.68 o
 -12   3   5        0.11        8.78     14.14 o
 -11   3   5       75.96       73.01     13.47 o
 -10   3   5       42.55       28.61     12.62 o
  -9   3   5      411.11      408.26     16.09 o
  -8   3   5      586.15      626.68     15.17 o
  -7   3   5      374.10      355.15     10.22 o
  -6   3   5      260.99      260.50      9.29 o
  -5   3   5       50.25       45.54      7.51 o
  -4   3   5       23.82       18.42      5.78 o
  -3   3   5      709.34      664.94      8.31 o
  -2   3   5     2180.07     2257.01     35.58 o
  -1   3   5      674.18      682.03     13.18 o
   0   3   5     1138.94     1205.43     24.33 o
   1   3   5     2003.43     2056.54     60.14 o
   2   3   5      479.61      489.64     19.41 o
   3   3   5      363.79      385.82     17.50 o
   4   3   5       45.34       41.62      7.68 o
   5   3   5        0.35        6.26      9.17 o
   6   3   5      209.41      162.05     12.74 o
   7   3   5        1.25       -1.98     11.24 o
   8   3   5       66.45       70.47     11.11 o
   9   3   5      157.89      155.91     12.60 o
  10   3   5        1.38        4.17     12.05 o
  11   3   5        8.17       13.54     12.79 o
  12   3   5        1.14        1.46     17.15 o
 -11   4   5        9.47       11.39     13.18 o
 -10   4   5        1.89        0.06     10.08 o
  -9   4   5        8.49       11.51     10.15 o
  -8   4   5       63.69       44.66      9.68 o
  -7   4   5      740.55      749.52     12.79 o
  -6   4   5        5.66        6.03      8.36 o
  -5   4   5      119.67      104.94      9.01 o
  -4   4   5      284.14      289.95      9.99 o
  -3   4   5       44.13       51.49      7.23 o
  -2   4   5      348.88      308.79     20.91 o
  -1   4   5      182.19      161.23      9.77 o
   0   4   5      116.98      116.82      9.38 o
   1   4   5        5.35        4.05      7.90 o
   2   4   5       76.28       83.40      8.51 o
   3   4   5      162.69      165.64     11.09 o
   4   4   5      187.59      197.04     11.90 o
   5   4   5       11.93        6.70      9.68 o
   6   4   5       52.25       44.01      9.61 o
   7   4   5        0.00        4.01     10.59 o
   8   4   5      318.64      317.13     13.74 o
   9   4   5      537.21      568.93     21.48 o
  10   4   5        0.45       -1.74     12.77 o
  11   4   5       18.71       22.78     12.17 o
 -11   5   5       30.35       27.00     12.95 o
 -10   5   5        4.68        7.48     10.39 o
  -9   5   5       88.55       86.88     11.07 o
  -8   5   5      217.30      206.02     11.29 o
  -7   5   5       60.25       50.39      9.95 o
  -6   5   5        1.67        7.47      9.77 o
  -5   5   5       38.32       29.45      9.50 o
  -4   5   5      109.77       99.23      9.85 o
  -3   5   5      178.49      186.71     10.26 o
  -2   5   5      396.86      412.80      9.72 o
  -1   5   5      131.93      129.21      7.55 o
   0   5   5      130.61      129.41      9.42 o
   1   5   5      269.73      288.36     17.47 o
   2   5   5       62.21       58.62      9.93 o
   3   5   5      269.53      281.30     13.00 o
   4   5   5     1653.54     1676.75     30.27 o
   5   5   5      782.46      808.86     23.39 o
   6   5   5      203.77      201.05     15.22 o
   7   5   5       11.14        1.55     10.68 o
   8   5   5       82.89      106.12     13.05 o
   9   5   5        3.53       11.04     11.88 o
  10   5   5        2.54      -10.12     11.96 o
 -10   6   5       11.85       22.19     14.63 o
  -9   6   5        1.86       -4.93     13.07 o
  -8   6   5        0.28        0.14     12.93 o
  -7   6   5       26.18       24.42     10.51 o
  -6   6   5        0.48        0.13      9.45 o
  -5   6   5      393.98      371.62     14.08 o
  -4   6   5      163.95      161.10     10.14 o
  -3   6   5     1357.39     1433.55     22.33 o
  -2   6   5      141.31      132.73     10.14 o
  -1   6   5      135.12      143.91     11.26 o
   0   6   5       81.44       76.49      9.78 o
   1   6   5      514.62      555.13     11.54 o
   2   6   5      192.08      199.74     14.69 o
   3   6   5     1466.72     1550.63     32.15 o
   4   6   5       14.82       19.47     12.77 o
   5   6   5      817.08      786.56     17.68 o
   6   6   5        1.87        3.00     12.87 o
   7   6   5        4.81       -4.32     15.43 o
   8   6   5       13.78        3.13     15.09 o
   9   6   5       31.30       22.05     14.51 o
  -8   7   5        0.33        4.60     14.54 o
  -7   7   5       38.03       37.85     13.90 o
  -6   7   5       55.36       62.34     12.40 o
  -5   7   5       13.24       19.24     11.73 o
  -4   7   5       25.35       14.91     10.36 o
  -3   7   5        0.04        7.17     10.49 o
  -2   7   5        1.10        5.15     10.42 o
  -1   7   5       63.94       63.63     12.26 o
   0   7   5       29.70       33.94     10.66 o
   1   7   5       91.47       92.61      8.91 o
   2   7   5       25.15       25.64     10.14 o
   3   7   5       74.49       77.15     12.40 o
   4   7   5        1.05        5.54     12.23 o
   5   7   5       63.88       68.24     14.10 o
   6   7   5      222.16      219.76     15.01 o
   7   7   5        8.83        1.23     14.55 o
   8   7   5        5.64        6.39     16.19 o
  -6   8   5       15.27       18.86     14.71 o
  -5   8   5       60.19       56.79     14.18 o
  -4   8   5      354.51      344.98     29.34 o
  -3   8   5       10.70       10.28     13.36 o
  -2   8   5       23.63       25.07     15.96 o
  -1   8   5       37.09       38.29     16.28 o
   0   8   5       79.35       94.45     13.75 o
   1   8   5      479.85      503.20     24.88 o
   2   8   5       25.14       12.47     11.25 o
   3   8   5        7.56       13.05     11.88 o
   4   8   5        0.15        9.81     12.35 o
   5   8   5        6.39       17.40     12.21 o
   6   8   5       27.11       46.65     14.92 o
  -3   9   5      573.88      579.78     23.59 o
  -2   9   5       25.88       10.90     18.00 o
  -1   9   5        2.68        3.77     14.79 o
   0   9   5       71.75       91.26     18.10 o
   1   9   5      104.37      106.25     24.16 o
   2   9   5      110.50      119.75     24.76 o
 -12   0   6        3.93        3.56     14.68 o
 -10   0   6        6.72        1.49     11.55 o
  -8   0   6     2005.39     1975.84     31.68 o
  -6   0   6      355.98      355.70      8.67 o
  -4   0   6       23.05       15.69      7.05 o
  -2   0   6     2809.25     2910.16     23.60 o
   0   0   6        0.29       -4.35      9.64 o
   2   0   6     2319.16     2402.08     22.25 o
   4   0   6     3406.12     3622.45     95.49 o
   6   0   6      666.26      633.05     40.74 o
   8   0   6     2314.74     2570.87     30.73 o
  10   0   6      303.59      268.40     30.15 o
  12   0   6        4.76      -12.20     29.71 o
 -12   1   6      365.44      411.02     14.48 o
 -11   1   6        0.86        4.22     10.80 o
 -10   1   6       90.98       80.56     10.52 o
  -9   1   6       40.53       29.73      9.53 o
  -8   1   6      229.77      230.15      9.35 o
  -7   1   6     2737.78     2788.49     20.41 o
  -6   1   6      185.90      161.62      7.05 o
  -3   1   6      551.49      511.27      7.94 o
  -2   1   6     2476.04     2441.69     20.50 o
  -1   1   6      525.45      541.03      8.68 o
   0   1   6      691.90      697.10     10.39 o
   1   1   6      480.14      506.62      9.61 o
   2   1   6       41.30       40.37      6.39 o
   3   1   6       28.66       27.15      3.78 o
   4   1   6      826.33      871.39      9.32 o
   5   1   6      291.56      321.55      7.61 o
   6   1   6      267.74      268.22     10.64 o
   7   1   6      136.07      123.60     17.04 o
   8   1   6      532.94      531.95     14.08 o
   9   1   6        3.12        5.34     10.16 o
  10   1   6      779.77      788.69     25.30 o
  11   1   6       35.24       43.75     20.11 o
  12   1   6        1.34       -0.58     21.23 o
 -12   2   6        1.87        5.28     14.06 o
 -11   2   6        0.54       -7.77     12.72 o
 -10   2   6        4.63       11.11     10.31 o
  -9   2   6      273.99      292.85     10.76 o
  -8   2   6       43.68       31.04      7.65 o
  -7   2   6       14.03       13.64      7.34 o
  -6   2   6       65.09       65.26      7.15 o
  -5   2   6       42.18       49.13      5.79 o
  -4   2   6      396.70      394.45     10.40 o
  -3   2   6      561.71      616.30     11.57 o
  -2   2   6      291.23      266.17     19.79 o
  -1   2   6      651.94      605.94      8.32 o
   0   2   6      341.46      337.52      6.96 o
   1   2   6      152.77      140.44      5.57 o
   3   2   6      205.82      184.27      7.00 o
   4   2   6     1932.36     1972.63     20.37 o
   5   2   6       95.62       88.90      8.18 o
   6   2   6        1.29        5.69     10.56 o
   7   2   6        0.22        7.73     12.90 o
   8   2   6      247.43      241.57     12.02 o
   9   2   6       23.35       23.99     11.06 o
  10   2   6      190.44      162.70     16.70 o
  11   2   6        8.27       12.61     13.57 o
  12   2   6       14.19       17.01     21.28 o
 -12   3   6      178.85      183.61     15.83 o
 -11   3   6        1.22        3.45     13.27 o
 -10   3   6        0.84        3.12     11.23 o
  -9   3   6        0.38        8.44      9.62 o
  -8   3   6      187.17      190.86     10.02 o
  -7   3   6      118.94      113.71      9.02 o
  -6   3   6       87.03       73.61      8.61 o
  -5   3   6        5.45       13.83      7.70 o
  -4   3   6      793.03      796.67      9.49 o
  -3   3   6      204.34      200.12     14.46 o
  -2   3   6      381.59      341.63     16.57 o
  -1   3   6       21.63       16.94      6.44 o
   0   3   6      633.43      611.48     37.87 o
   1   3   6      202.41      204.27     11.57 o
   2   3   6      166.12      164.85      9.54 o
   3   3   6      187.60      185.58      9.70 o
   4   3   6       94.62       89.98     10.09 o
   5   3   6       12.11       15.43      9.50 o
   6   3   6        4.44        6.51      9.69 o
   7   3   6      114.21       91.32     10.94 o
   8   3   6       91.46       91.40     11.75 o
   9   3   6       21.78       27.54     11.91 o
  10   3   6      172.37      188.91     13.64 o
  11   3   6        0.09        3.85     13.70 o
 -11   4   6        1.56        4.02     13.55 o
 -10   4   6      117.46      119.71     11.24 o
  -9   4   6      225.17      212.47     11.17 o
  -8   4   6       61.10       57.84      9.91 o
  -7   4   6       48.13       34.57      9.16 o
  -6   4   6       71.24       65.29      8.81 o
  -5   4   6      320.93      321.63     10.07 o
  -4   4   6       70.79       58.84      8.98 o
  -3   4   6      113.20      113.11      7.63 o
  -2   4   6      625.47      615.07     33.69 o
  -1   4   6      308.40      312.54      8.61 o
   0   4   6      305.61      283.57     11.96 o
   1   4   6      361.64      362.24     13.24 o
   2   4   6      787.37      808.61     17.85 o
   3   4   6     1169.64     1234.60     24.31 o
   4   4   6      240.65      251.94     15.73 o
   5   4   6        0.61       13.82      9.74 o
   6   4   6      149.82      138.07     12.55 o
   7   4   6       19.73       13.07     11.01 o
   8   4   6      222.10      215.55     13.41 o
   9   4   6      309.28      330.34     13.66 o
  10   4   6        2.11       13.72     11.67 o
  11   4   6        5.19        7.89     12.46 o
 -10   5   6       57.40       74.59     11.07 o
  -9   5   6       40.90       40.95     10.75 o
  -8   5   6      197.98      189.43     11.53 o
  -7   5   6      241.10      245.81     11.88 o
  -6   5   6       72.40       65.06     10.28 o
  -5   5   6        9.26       15.38      9.46 o
  -4   5   6        5.96       11.83      9.11 o
  -3   5   6       39.26       38.82      9.43 o
  -2   5   6      672.18      708.86     12.50 o
  -1   5   6       37.40       41.96      9.33 o
   0   5   6       25.05       22.52      9.38 o
   1   5   6      201.50      210.77     10.82 o
   2   5   6      212.22      218.22     11.16 o
   3   5   6      845.73      815.01     14.50 o
   4   5   6      598.00      594.60     15.74 o
   5   5   6       16.93       17.94     13.58 o
   6   5   6       11.79       -1.62     14.26 o
   7   5   6       53.21       60.36     15.50 o
   8   5   6      116.41      128.30     13.20 o
   9   5   6        8.28        1.43     12.90 o
  10   5   6       61.89       70.42     12.53 o
  -9   6   6        0.00        3.20     13.19 o
  -8   6   6       76.22       67.22     11.63 o
  -7   6   6       13.68       14.82     10.76 o
  -6   6   6      139.28      151.55     10.79 o
  -5   6   6        2.21        2.41     10.25 o
  -4   6   6      388.78      378.49     13.71 o
  -3   6   6        3.84        6.15     10.75 o
  -2   6   6       92.19       80.09     11.05 o
  -1   6   6      887.06      885.18     16.26 o
   0   6   6      504.74      519.38     17.46 o
   1   6   6       48.12       45.58     10.01 o
   2   6   6      138.98      119.39     10.94 o
   3   6   6      326.91      333.05     12.87 o
   4   6   6      245.41      273.61     14.45 o
   5   6   6      154.92      120.17     15.24 o
   6   6   6        3.34        7.02     13.04 o
   7   6   6        7.41        9.65     15.50 o
   8   6   6      306.26      246.40     31.08 o
   9   6   6      276.90      293.26     18.98 o
  -8   7   6       34.71       39.07     16.83 o
  -7   7   6      309.68      312.55     19.23 o
  -6   7   6        0.00       -9.85     13.06 o
  -5   7   6       27.44       27.58     11.28 o
  -4   7   6        4.61        6.83     10.45 o
  -3   7   6        6.72       10.62     11.14 o
  -2   7   6      496.26      510.62     16.20 o
  -1   7   6        7.73        5.96     12.24 o
   0   7   6       47.03       45.00     12.84 o
   1   7   6       78.39       78.14     10.10 o
   2   7   6        8.23        8.61     10.43 o
   3   7   6       22.74       19.32     12.03 o
   4   7   6       89.76       69.19     12.81 o
   5   7   6      120.34      126.41     13.84 o
   6   7   6        7.40       19.29     13.68 o
   7   7   6       65.22       74.59     15.01 o
   8   7   6        0.09       -4.49     23.89 o
  -6   8   6       39.30       40.37     14.87 o
  -5   8   6       24.79       40.01     14.48 o
  -4   8   6       14.12       16.39     13.16 o
  -3   8   6        3.83      -11.78     16.33 o
  -2   8   6        3.68       15.30     16.92 o
  -1   8   6       81.10       70.56     13.52 o
   0   8   6      112.74      116.19     15.64 o
   1   8   6       86.90       90.20     13.99 o
   2   8   6       35.77       22.28     13.18 o
   3   8   6        4.57        2.92     11.46 o
   4   8   6      235.58      192.17     27.12 o
   5   8   6       70.57       70.23     15.15 o
  -1   9   6       49.39       49.22     15.37 o
   0   9   6        0.05       -2.26     17.31 o
   1   9   6       22.97       46.84     23.13 o
 -11   0   7       18.46        6.61     17.19 o
  -9   0   7       14.73       10.48     11.52 o
  -7   0   7     1816.30     1847.53     25.17 o
  -5   0   7        0.63        1.56      7.27 o
  -3   0   7      829.57      921.32     15.34 o
  -1   0   7     4505.72     4665.23     39.87 o
   1   0   7      243.93      248.37     11.79 o
   3   0   7        6.03       -0.03      7.12 o
   5   0   7       17.23       11.23     12.17 o
   7   0   7      235.59      246.25     16.70 o
   9   0   7      137.89      161.54     29.05 o
  11   0   7        0.01        8.61     28.81 o
 -12   1   7       51.34       46.53     12.44 o
 -11   1   7        1.63        1.15     10.98 o
 -10   1   7       15.14       18.28     10.42 o
  -9   1   7        1.33        3.72      8.84 o
  -8   1   7        5.80        5.72      8.19 o
  -7   1   7      490.70      487.09     10.33 o
  -6   1   7      343.63      317.90     10.38 o
  -5   1   7      983.19      953.91      8.71 o
  -4   1   7      567.85      566.27      6.97 o
  -3   1   7      336.67      333.77      7.18 o
  -2   1   7      745.05      807.18      9.48 o
  -1   1   7      579.57      512.70      7.27 o
   0   1   7       13.15       11.47      6.36 o
   1   1   7      456.10      426.94     32.71 o
   2   1   7      220.74      184.69     16.83 o
   3   1   7      115.87       98.39      9.75 o
   4   1   7      926.81      968.36     14.38 o
   5   1   7        6.74        8.52      6.87 o
   6   1   7      328.01      336.71      9.51 o
   7   1   7      279.27      277.39     11.61 o
   8   1   7      242.24      234.93     17.53 o
   9   1   7      103.78       92.34     14.96 o
  10   1   7      643.64      654.07     25.32 o
  11   1   7      142.78      140.06     22.37 o
  12   1   7        8.87       14.35     22.05 o
 -12   2   7       72.52      100.06     14.91 o
 -11   2   7        6.28        3.84     13.24 o
 -10   2   7        0.07        8.77     10.61 o
  -9   2   7       31.14       30.01      9.38 o
  -8   2   7       30.91       26.16      8.62 o
  -7   2   7       14.21       21.80      7.46 o
  -6   2   7       54.31       49.79      7.41 o
  -5   2   7       49.20       47.62      6.13 o
  -4   2   7     2020.53     1979.58     21.49 o
  -3   2   7      200.86      197.32      8.91 o
  -2   2   7        0.00       -0.13      5.18 o
  -1   2   7       35.40       27.34      4.76 o
   0   2   7       31.55       22.10      5.73 o
   1   2   7      597.89      610.99     12.42 o
   2   2   7      416.00      445.43     16.38 o
   3   2   7       91.80      101.16     10.61 o
   4   2   7        0.65        4.76      8.10 o
   5   2   7      327.84      301.46     19.14 o
   6   2   7       67.62       63.97     11.58 o
   7   2   7      330.08      325.63     13.65 o
   8   2   7       78.30       79.71     10.59 o
   9   2   7      296.12      300.76     12.33 o
  10   2   7        6.01       13.05     13.54 o
  11   2   7       31.93       28.91     17.06 o
  12   2   7       61.89       67.73     22.47 o
 -11   3   7      159.03      167.91     14.89 o
 -10   3   7       19.61       28.19     11.52 o
  -9   3   7        0.22       -4.43     10.64 o
  -8   3   7       54.73       46.96      9.25 o
  -7   3   7      266.98      262.98     10.10 o
  -6   3   7       45.70       49.84      8.54 o
  -5   3   7        3.73        4.04      8.13 o
  -4   3   7      357.39      336.71     12.91 o
  -3   3   7      316.57      291.12     17.85 o
  -2   3   7     1153.35     1121.97     10.80 o
  -1   3   7        0.29       -3.09      8.13 o
   0   3   7      249.58      236.09     17.85 o
   1   3   7       66.12       62.30      9.48 o
   2   3   7      153.37      139.02     10.24 o
   3   3   7        9.59        6.42     10.57 o
   4   3   7      882.60      871.84     22.66 o
   5   3   7       56.56       55.35     10.96 o
   6   3   7        5.94        1.12      9.57 o
   7   3   7      494.93      457.17     16.15 o
   8   3   7       27.52       33.82     11.78 o
   9   3   7       55.03       58.61     11.58 o
  10   3   7       10.36       24.75     11.81 o
  11   3   7       53.72       36.67     15.25 o
 -11   4   7      124.36      150.14     13.87 o
 -10   4   7        3.46        0.62     11.46 o
  -9   4   7        1.97       -1.51      9.93 o
  -8   4   7       23.35       18.84      9.78 o
  -7   4   7        8.03       17.14      9.08 o
  -6   4   7       59.94       59.45      8.97 o
  -5   4   7        1.64       -2.88      8.83 o
  -4   4   7       32.64       33.41      8.80 o
  -3   4   7       48.68       43.46      8.60 o
  -2   4   7      719.87      729.75     11.97 o
  -1   4   7      122.69      114.60      9.12 o
   0   4   7      234.29      225.19      9.91 o
   1   4   7       74.60       62.02      8.98 o
   2   4   7     1458.81     1525.91     31.92 o
   3   4   7      132.00      124.20     10.09 o
   4   4   7        7.61       11.53     10.97 o
   5   4   7        3.03        7.16     12.37 o
   6   4   7      397.67      366.13     16.35 o
   7   4   7        0.37        4.39     10.48 o
   8   4   7       78.60       81.04     12.57 o
   9   4   7       22.21       25.44     11.80 o
  10   4   7      143.97      151.58     13.01 o
  11   4   7        6.18        0.20     12.87 o
 -10   5   7       60.65       78.25     11.99 o
  -9   5   7      213.26      206.14     21.94 o
  -8   5   7       71.72       67.51     10.56 o
  -7   5   7      942.06      959.28     26.87 o
  -6   5   7      157.43      142.10     11.35 o
  -5   5   7       10.26       21.18     10.95 o
  -4   5   7      316.27      319.79     12.59 o
  -3   5   7       41.22       35.62     10.48 o
  -2   5   7       32.90       26.50      9.08 o
  -1   5   7      194.18      197.84     10.15 o
   0   5   7     1032.72     1116.53     15.20 o
   1   5   7       50.36       49.22      9.98 o
   2   5   7       54.62       41.21      9.78 o
   3   5   7      217.48      228.97     14.44 o
   4   5   7      139.43      128.57     10.42 o
   5   5   7        7.39       17.04     13.52 o
   6   5   7      193.76      208.73     16.39 o
   7   5   7        0.59       -3.90     14.90 o
   8   5   7      106.89      124.51     16.92 o
   9   5   7       91.68       72.76     14.87 o
  10   5   7        0.31       13.49     13.14 o
  -9   6   7       11.36        9.11     12.19 o
  -8   6   7        1.76       11.69     13.53 o
  -7   6   7       98.69      101.79     13.49 o
  -6   6   7      274.71      286.47     13.06 o
  -5   6   7       87.33       91.24     12.82 o
  -4   6   7       36.72       33.17     11.73 o
  -3   6   7      414.94      413.92     20.83 o
  -2   6   7      165.83      164.23     11.99 o
  -1   6   7      622.95      618.67     21.31 o
   0   6   7       16.25       11.52      9.81 o
   1   6   7      318.71      325.71     15.35 o
   2   6   7      358.87      390.93     16.99 o
   3   6   7       93.20       80.13     11.45 o
   4   6   7      304.17      290.84     13.20 o
   5   6   7       12.88        6.50     12.01 o
   6   6   7       33.82       38.48     15.52 o
   7   6   7       96.10      110.22     15.41 o
   8   6   7       16.01       21.03     15.85 o
   9   6   7      109.39      203.01     26.37 o
  -7   7   7       23.71       16.82     15.98 o
  -6   7   7       61.62       78.01     12.07 o
  -5   7   7       10.81        7.49     11.69 o
  -4   7   7       77.17       86.49     12.19 o
  -3   7   7      104.19       90.24     11.93 o
  -2   7   7      721.27      756.20     25.69 o
  -1   7   7      339.52      337.50     17.78 o
   0   7   7      119.12      104.44     15.56 o
   1   7   7       79.03       75.42     12.46 o
   2   7   7        1.91        1.28     11.27 o
   3   7   7       75.69       66.90     14.07 o
   4   7   7        0.81       -6.02     12.60 o
   5   7   7      816.93      828.71     30.45 o
   6   7   7        0.08        0.80     11.22 o
   7   7   7       21.71       37.61     16.25 o
  -5   8   7        7.72       22.77     14.74 o
  -4   8   7        1.30        9.50     14.55 o
  -3   8   7        0.20        2.50     15.18 o
  -2   8   7       68.58       77.77     14.26 o
  -1   8   7        0.36       -2.17     13.37 o
   0   8   7       29.46       28.40     13.20 o
   1   8   7       44.41       45.93     13.98 o
   2   8   7       67.48       77.07     13.61 o
   3   8   7        3.95       -3.94     11.55 o
   4   8   7      270.94      235.53     26.81 o
   5   8   7       58.49       63.55     13.45 o
 -12   0   8      402.17      463.35     25.08 o
 -10   0   8      172.40      157.96     21.56 o
  -8   0   8       51.45       53.00      9.99 o
  -6   0   8     1550.45     1520.59     16.16 o
  -4   0   8       92.00       90.60      7.50 o
  -2   0   8       23.89       10.46      7.68 o
   0   0   8      153.01      164.73     12.02 o
   2   0   8       15.36       19.81     10.63 o
   4   0   8      229.18      251.97     14.30 o
   6   0   8        3.42       18.94     12.18 o
   8   0   8       36.46       43.21     13.03 o
  10   0   8      428.84      415.32     34.71 o
 -12   1   8        8.18       17.36     12.19 o
 -11   1   8      297.78      338.13     13.44 o
 -10   1   8        2.51       -0.36     10.30 o
  -9   1   8       21.45       16.51      8.81 o
  -8   1   8       86.07       81.27      8.92 o
  -7   1   8        7.12       11.68      7.57 o
  -6   1   8      197.15      181.13      9.91 o
  -5   1   8      585.01      599.46      7.95 o
  -4   1   8        7.59        7.55      5.13 o
  -3   1   8        8.36        4.47      4.84 o
  -2   1   8       66.14       81.30      5.84 o
  -1   1   8       25.78       25.33      5.32 o
   0   1   8      225.89      221.21     20.46 o
   1   1   8      886.56      869.55     35.36 o
   2   1   8      229.70      217.12     16.74 o
   3   1   8        9.14       13.85      7.51 o
   4   1   8       82.91       72.59      7.08 o
   5   1   8       75.75       79.73      8.70 o
   6   1   8       23.14       29.50     10.56 o
   7   1   8      137.82      126.88     10.20 o
   8   1   8       54.38       73.55     18.30 o
   9   1   8       21.35       15.42     12.48 o
  10   1   8        0.61        8.26     13.00 o
  11   1   8        0.10      -14.69     17.15 o
 -11   2   8        0.49        2.50     13.25 o
 -10   2   8       32.94       31.99     10.24 o
  -9   2   8      222.92      230.05     10.93 o
  -8   2   8       36.05       33.99      8.95 o
  -7   2   8     1181.95     1192.90     12.70 o
  -6   2   8       74.78       63.97      7.54 o
  -5   2   8      581.25      565.21      8.70 o
  -4   2   8        5.82        3.81      5.31 o
  -3   2   8       35.46       32.90      5.01 o
  -2   2   8      293.07      276.30     12.91 o
  -1   2   8     3750.96     3932.42     30.52 o
   1   2   8       10.62       10.44      9.17 o
   2   2   8      209.58      214.99     14.08 o
   3   2   8      103.65      119.14     11.82 o
   4   2   8       51.37       47.82      8.70 o
   5   2   8      670.44      659.00     19.33 o
   6   2   8       75.32       84.56     11.44 o
   7   2   8      115.55      102.98     12.06 o
   8   2   8       71.88       83.87     13.34 o
   9   2   8      818.55      842.26     20.31 o
  10   2   8       10.64       19.55     14.64 o
  11   2   8      393.47      423.58     21.59 o
 -11   3   8       11.72        8.17     13.08 o
 -10   3   8        0.57       -1.65     11.23 o
  -9   3   8      341.80      343.86     13.43 o
  -8   3   8      343.49      331.36     17.45 o
  -7   3   8        2.46        6.24      8.74 o
  -6   3   8       11.72       18.28      8.38 o
  -5   3   8        0.79        0.83      8.15 o
  -4   3   8      121.29      117.06      7.64 o
  -3   3   8     1559.60     1591.80     18.85 o
  -2   3   8        9.21        3.89      7.84 o
  -1   3   8       37.36       33.92      9.21 o
   0   3   8       81.74       71.21      8.94 o
   1   3   8       39.68       25.45      9.78 o
   2   3   8      281.90      276.96     12.00 o
   3   3   8      146.35      147.22     12.68 o
   4   3   8       18.73       26.81     12.01 o
   5   3   8      263.00      223.21     13.79 o
   6   3   8       21.05       13.78     10.48 o
   7   3   8      171.75      142.31     12.05 o
   8   3   8        0.62       -1.82     11.80 o
   9   3   8        2.53        8.56     12.87 o
  10   3   8      420.30      461.14     16.51 o
  11   3   8      110.67       70.09     16.29 o
 -10   4   8       50.43       44.88     11.37 o
  -9   4   8       30.49       34.22     10.01 o
  -8   4   8       11.06        9.60      9.67 o
  -7   4   8        3.81        9.21      9.40 o
  -6   4   8        7.45        9.50      8.85 o
  -5   4   8      118.51      114.24     11.16 o
  -4   4   8       30.21       37.80     10.45 o
  -3   4   8       64.09       61.82      9.24 o
  -2   4   8      340.97      358.25     10.88 o
  -1   4   8      307.53      309.80     12.09 o
   0   4   8       94.52       80.96     10.35 o
   1   4   8       84.38       90.68     10.36 o
   2   4   8       85.30       81.65     10.76 o
   3   4   8       51.23       37.19     10.22 o
   4   4   8      211.41      177.21     21.66 o
   5   4   8      159.76      182.92     14.37 o
   6   4   8      146.01      149.90     15.24 o
   7   4   8       39.13       42.18     14.76 o
   8   4   8       32.09       43.82     12.11 o
   9   4   8       31.25       32.35     12.97 o
  10   4   8        1.86        1.74     13.48 o
 -10   5   8       12.45       21.69     12.71 o
  -9   5   8       28.53       39.24     10.44 o
  -8   5   8       36.55       55.97     13.09 o
  -7   5   8       70.30       73.86     13.07 o
  -6   5   8      309.76      298.93     17.44 o
  -5   5   8        5.00        5.40     11.46 o
  -4   5   8      737.65      756.16     15.93 o
  -3   5   8      159.57      146.44     11.76 o
  -2   5   8       35.51       30.84      9.38 o
  -1   5   8     1126.82     1148.78     22.15 o
   0   5   8       88.87       81.90      9.94 o
   1   5   8      191.94      180.69     10.85 o
   2   5   8      133.02      126.13     10.35 o
   3   5   8       20.29       24.68      9.54 o
   4   5   8       94.22       93.87     12.26 o
   5   5   8      950.07      906.67     20.77 o
   6   5   8       86.90       63.71     15.33 o
   7   5   8        0.76        1.85     15.44 o
   8   5   8       34.81       33.39     16.19 o
   9   5   8       54.63       51.87     16.05 o
  -8   6   8      194.37      195.07     14.80 o
  -7   6   8       27.99       19.32     12.44 o
  -6   6   8       83.11       81.86     13.20 o
  -5   6   8        2.65       13.64     12.39 o
  -4   6   8        0.00       -5.41     11.92 o
  -3   6   8       40.00       43.65     12.26 o
  -2   6   8      310.96      321.65     16.12 o
  -1   6   8        7.32        5.62     11.63 o
   0   6   8       29.19       27.02     11.31 o
   1   6   8      277.99      298.89     12.71 o
   2   6   8       87.95       89.88     11.60 o
   3   6   8      174.69      160.11     12.15 o
   4   6   8      158.19      122.31     11.48 o
   5   6   8      137.57      149.93     14.79 o
   6   6   8        3.21        8.05     15.68 o
   7   6   8        0.13       11.05     14.01 o
   8   6   8       20.31       34.04     16.89 o
  -7   7   8       22.83       30.47     14.13 o
  -6   7   8        1.53        7.35     12.62 o
  -5   7   8       10.37        2.46     11.74 o
  -4   7   8        5.91       21.26     12.85 o
  -3   7   8      300.78      322.05     18.06 o
  -2   7   8       75.90       75.51     15.59 o
  -1   7   8       19.03       32.45     15.00 o
   0   7   8       46.75       51.34     15.48 o
   1   7   8      160.41      158.47     19.26 o
   2   7   8        5.52        8.56     10.83 o
   3   7   8      336.90      352.96     14.41 o
   4   7   8      366.30      348.78     17.52 o
   5   7   8      105.25       81.69     12.82 o
   6   7   8       34.95       39.65     11.99 o
  -4   8   8        0.80        0.00     17.09 o
  -3   8   8       92.86      102.34     14.65 o
  -2   8   8       10.42       10.98     13.43 o
  -1   8   8       32.20       26.96     13.70 o
   0   8   8       11.28        9.31     12.97 o
   1   8   8        2.64        6.14     13.20 o
   2   8   8       11.58       31.96     13.53 o
   3   8   8       27.10       41.32     12.89 o
   4   8   8        5.95       12.44     13.58 o
 -11   0   9        4.77       18.63     19.11 o
  -9   0   9       18.26       25.70     16.08 o
  -7   0   9      852.50      874.59     21.66 o
  -5   0   9        0.00        4.66      7.35 o
  -3   0   9      502.27      510.12     27.97 o
  -1   0   9       35.76       34.05     11.95 o
   1   0   9      128.32      109.81     12.39 o
   3   0   9      429.14      493.38     16.61 o
   5   0   9      231.30      252.24     15.87 o
   7   0   9       39.76       43.34     12.98 o
   9   0   9        3.42       19.86     28.98 o
  11   0   9       98.91      134.55     34.66 o
 -11   1   9       18.52       15.99     11.21 o
 -10   1   9      130.47      141.57     11.70 o
  -9   1   9       20.43       24.18      9.42 o
  -8   1   9        6.77        5.58      8.53 o
  -7   1   9       55.53       58.68      7.48 o
  -6   1   9      655.52      633.42     21.74 o
  -5   1   9      223.52      215.84      6.74 o
  -4   1   9       41.40       39.91      5.53 o
  -3   1   9      589.15      568.77      7.84 o
  -2   1   9       39.92       32.51      8.18 o
  -1   1   9      160.34      158.59      8.33 o
   0   1   9     1448.59     1544.90     19.83 o
   1   1   9       97.96       75.57      7.91 o
   2   1   9       85.78       74.64      8.53 o
   3   1   9      244.47      248.92     10.25 o
   4   1   9      695.72      729.13     16.60 o
   5   1   9        0.78       14.68     10.36 o
   6   1   9      136.51      111.79     11.22 o
   7   1   9       48.81       46.40     11.17 o
   8   1   9        3.35       -0.36     12.36 o
   9   1   9        0.01        9.88     11.94 o
  10   1   9       66.90       48.72     17.11 o
  11   1   9       84.27      106.57     19.41 o
 -11   2   9      145.50      169.62     19.59 o
 -10   2   9      102.71      113.45     10.83 o
  -9   2   9       33.52       39.50     10.13 o
  -8   2   9      312.35      300.64     13.54 o
  -7   2   9      141.82      136.85      8.57 o
  -6   2   9      392.88      394.64      9.35 o
  -5   2   9        0.81        5.76      6.13 o
  -4   2   9       46.38       44.59      6.36 o
  -3   2   9       31.91       25.16      5.99 o
  -2   2   9      722.43      721.24     10.51 o
  -1   2   9       86.61      103.13     10.52 o
   0   2   9      543.88      520.93     13.23 o
   1   2   9     1075.84     1084.16     30.29 o
   2   2   9      163.73      155.42     12.78 o
   3   2   9       35.06       37.97     11.88 o
   4   2   9       94.13       97.77      9.86 o
   5   2   9      220.01      243.63     16.79 o
   6   2   9      108.20       87.37     12.87 o
   7   2   9        0.98       15.30     13.96 o
   8   2   9      775.58      820.06     20.92 o
   9   2   9       11.10       13.00     13.83 o
  10   2   9      135.63      124.34     14.77 o
  11   2   9      225.21      235.59     17.85 o
 -11   3   9        4.30        0.50     12.72 o
 -10   3   9      255.19      273.45     20.66 o
  -9   3   9        0.02        1.35     10.94 o
  -8   3   9        0.03       10.11      9.42 o
  -7   3   9       77.42       60.91      9.62 o
  -6   3   9      338.25      326.82     11.91 o
  -5   3   9     1084.42     1041.00     14.78 o
  -4   3   9      252.07      266.79     10.29 o
  -3   3   9        0.42        8.00      8.82 o
  -2   3   9       44.67       49.33      9.80 o
  -1   3   9      161.41      171.21     10.41 o
   0   3   9      948.76     1000.71     14.98 o
   1   3   9      811.78      841.79     13.40 o
   2   3   9       26.68       37.42     12.65 o
   3   3   9      132.76      138.82     13.66 o
   4   3   9       14.37       20.00     12.22 o
   5   3   9       24.48       13.73     13.49 o
   6   3   9        1.52        9.66     11.54 o
   7   3   9       85.32       99.78     19.87 o
   8   3   9        9.34        6.96     13.44 o
   9   3   9       98.95       98.41     13.56 o
  10   3   9        3.38        2.30     13.07 o
 -10   4   9        2.95        8.71     12.18 o
  -9   4   9        3.04        3.88     11.72 o
  -8   4   9       46.13       47.39     11.39 o
  -7   4   9      132.03      142.05     11.97 o
  -6   4   9       28.58       30.30     11.98 o
  -5   4   9       33.12       36.37     11.18 o
  -4   4   9      117.62      117.83     11.53 o
  -3   4   9        1.27       -2.41      8.68 o
  -2   4   9        0.99       -2.98      9.81 o
  -1   4   9        1.09        9.90     10.25 o
   0   4   9      123.59      107.76     10.83 o
   1   4   9        1.07        7.08      9.87 o
   2   4   9       36.10       46.12     10.04 o
   3   4   9       51.00       43.85     17.36 o
   4   4   9      287.34      239.89     20.41 o
   5   4   9       31.26       30.10     13.66 o
   6   4   9      236.04      227.88     16.05 o
   7   4   9        7.00       -0.55     14.15 o
   8   4   9        8.65        1.39     15.54 o
   9   4   9       18.66       13.01     17.17 o
  10   4   9      131.70      157.22     15.19 o
  -9   5   9        0.72        6.82     13.22 o
  -8   5   9       35.32       36.20     12.99 o
  -7   5   9       27.22       32.07     12.93 o
  -6   5   9       81.50       72.79     12.73 o
  -5   5   9      792.67      815.85     17.37 o
  -4   5   9       35.23       25.86     11.48 o
  -3   5   9       19.59       15.84     11.14 o
  -2   5   9       41.33       38.89     11.14 o
  -1   5   9      859.48      861.08     21.82 o
   0   5   9      179.29      170.17     12.21 o
   1   5   9      273.05      260.87     15.04 o
   2   5   9      328.37      324.47     17.40 o
   3   5   9       35.48       27.85     10.44 o
   4   5   9      109.59      122.65     16.82 o
   5   5   9       40.36       32.61     14.86 o
   6   5   9        2.18       10.38     14.80 o
   7   5   9        1.33       18.61     15.31 o
   8   5   9       18.59       19.06     15.62 o
   9   5   9       22.07       10.80     16.28 o
  -8   6   9       10.13       16.51     13.85 o
  -7   6   9      269.71      242.58     15.47 o
  -6   6   9        1.98       16.22     13.35 o
  -5   6   9       15.71       16.60     12.78 o
  -4   6   9       30.57       42.28     12.78 o
  -3   6   9      166.75      188.63     13.51 o
  -2   6   9        3.90       -0.42     13.83 o
  -1   6   9        0.73        8.21     12.07 o
   0   6   9        0.02        4.93     11.55 o
   1   6   9      174.95      163.38     12.23 o
   2   6   9      158.48      132.55     11.77 o
   3   6   9        5.89       -0.84     11.64 o
   4   6   9        2.84       -2.46     17.13 o
   5   6   9       26.91       31.29     17.87 o
   6   6   9       14.35        7.05     14.71 o
   7   6   9       30.84       38.35     17.14 o
  -6   7   9      300.50      313.76     19.33 o
  -5   7   9       44.80       34.98     13.11 o
  -4   7   9       37.41       39.36     13.15 o
  -3   7   9        0.26        9.86     14.61 o
  -2   7   9        0.46        1.69     15.09 o
  -1   7   9       50.64       63.89     15.82 o
   0   7   9        0.71       -6.35     14.91 o
   1   7   9        0.02        3.28     12.28 o
   2   7   9        2.65        7.44     11.57 o
   3   7   9        0.23        1.35     11.67 o
   4   7   9        5.22       11.09     12.73 o
   5   7   9      162.15      140.01     21.42 o
   6   7   9       13.92       10.89     16.10 o
  -3   8   9        0.80        7.90     14.18 o
  -2   8   9       22.94       17.79     14.22 o
  -1   8   9       11.07        8.56     13.86 o
   0   8   9      127.74      154.46     17.12 o
   1   8   9        3.05       -2.29     16.16 o
   2   8   9       24.41       29.72     13.32 o
 -10   0  10       66.05       72.53     18.31 o
  -8   0  10      156.31      171.05     14.81 o
  -6   0  10       65.18       62.69     11.71 o
  -4   0  10      255.91      229.84     17.24 o
  -2   0  10       26.67       34.19     13.89 o
   0   0  10       58.60       63.61     12.96 o
   2   0  10     2239.34     2276.01     31.28 o
   4   0  10      581.11      566.88     23.02 o
   6   0  10        1.66        6.53     21.23 o
   8   0  10      878.91      754.26    160.87 o
  10   0  10      137.63      170.28     35.05 o
 -11   1  10        1.00        0.77     12.70 o
 -10   1  10      119.05      107.68     11.75 o
  -9   1  10       39.02       52.32     10.92 o
  -8   1  10      376.59      377.98     14.56 o
  -7   1  10       28.44       18.21      7.69 o
  -6   1  10       34.74       32.13      6.68 o
  -5   1  10      179.78      176.65      6.70 o
  -4   1  10      267.02      267.30      8.92 o
  -3   1  10      563.92      587.92      7.86 o
  -2   1  10       76.33       77.46      7.16 o
  -1   1  10        5.58        0.30      8.14 o
   0   1  10       14.30       16.00      8.92 o
   1   1  10      250.75      269.40     14.76 o
   2   1  10     1066.78     1094.08     30.83 o
   3   1  10      196.05      183.04     20.64 o
   4   1  10       53.63       44.04     12.51 o
   5   1  10      128.59      127.77     11.52 o
   6   1  10      511.24      521.74     14.57 o
   7   1  10       43.60       37.89     13.54 o
   8   1  10      263.16      223.66     19.15 o
   9   1  10       44.35       53.60     16.87 o
  10   1  10       19.44       19.37     22.70 o
 -11   2  10       14.50       32.00     13.94 o
 -10   2  10        7.69       10.02     10.31 o
  -9   2  10       50.74       47.85      9.89 o
  -8   2  10        0.77        9.77      9.19 o
  -7   2  10        5.89       16.33      8.17 o
  -6   2  10      222.83      227.50      9.56 o
  -5   2  10      280.55      256.94      9.92 o
  -4   2  10      268.37      252.84      7.65 o
  -3   2  10      102.47       95.19      7.59 o
  -2   2  10       65.43       72.84      9.90 o
  -1   2  10       60.03       46.54      8.37 o
   0   2  10      238.29      213.06     12.12 o
   1   2  10        9.79        5.72     12.34 o
   2   2  10      263.84      269.81     14.52 o
   3   2  10       15.32       17.17     12.64 o
   4   2  10       33.35       30.20     12.68 o
   5   2  10      327.50      307.95     14.28 o
   6   2  10      557.50      486.36     20.75 o
   7   2  10      110.66      132.74     15.85 o
   8   2  10        0.27       -7.34     14.81 o
   9   2  10       31.71       25.79     13.52 o
  10   2  10       47.07       41.81     15.71 o
 -10   3  10        1.62        5.64     12.39 o
  -9   3  10        8.41       11.82     12.51 o
  -8   3  10       90.61      102.12     12.99 o
  -7   3  10      191.90      209.61     12.69 o
  -6   3  10      273.85      267.53     11.99 o
  -5   3  10      692.34      723.01     17.62 o
  -4   3  10      466.26      447.47     13.22 o
  -3   3  10       90.04       78.93      9.15 o
  -2   3  10       93.99       74.73      9.46 o
  -1   3  10       12.41       13.64      9.44 o
   0   3  10     1049.93     1074.95     17.82 o
   1   3  10        7.89        2.99     10.93 o
   2   3  10      164.04      164.28     14.15 o
   3   3  10       92.59       72.09     13.56 o
   4   3  10      178.25      172.02     14.09 o
   5   3  10       15.87       22.00     17.79 o
   6   3  10      340.56      333.75     22.20 o
   7   3  10      132.37      150.84     29.76 o
   8   3  10       39.71       37.68     13.84 o
   9   3  10       13.80       11.96     12.64 o
  10   3  10        0.29       17.25     13.99 o
  -9   4  10       10.87       19.30     13.20 o
  -8   4  10       15.50       15.94     10.94 o
  -7   4  10      139.07      137.39     12.18 o
  -6   4  10        0.05        6.20     11.79 o
  -5   4  10      219.62      174.88     17.97 o
  -4   4  10       40.46       39.24     11.10 o
  -3   4  10      478.43      477.89     14.51 o
  -2   4  10        7.91        9.63     10.36 o
  -1   4  10       83.34       78.26     10.19 o
   0   4  10       87.03       84.53     10.58 o
   1   4  10     1512.93     1481.49     31.16 o
   2   4  10      499.55      532.88     20.46 o
   3   4  10       35.66       18.66     17.76 o
   4   4  10       30.49       17.93     18.82 o
   5   4  10      109.68      109.54     16.98 o
   6   4  10      304.39      295.37     19.80 o
   7   4  10       60.88       80.60     17.88 o
   8   4  10      189.74      188.87     19.62 o
   9   4  10        0.76        8.43     17.10 o
  -8   5  10        0.00        7.55     12.34 o
  -7   5  10       35.82       43.20     13.19 o
  -6   5  10        0.13        3.91     12.77 o
  -5   5  10      122.07      102.14     12.97 o
  -4   5  10       31.02       27.91     12.14 o
  -3   5  10       40.56       39.27     13.88 o
  -2   5  10      214.30      217.31     13.14 o
  -1   5  10       78.07       70.87     13.71 o
   0   5  10        2.75        5.24      9.55 o
   1   5  10       92.72       80.82     10.76 o
   2   5  10      139.57      153.06     14.06 o
   3   5  10      119.85      110.56     16.85 o
   4   5  10        9.63        8.35     16.39 o
   5   5  10       27.28       25.51     15.08 o
   6   5  10       45.29       26.10     15.54 o
   7   5  10       22.98       25.98     15.40 o
   8   5  10       15.09       36.11     18.89 o
  -7   6  10        7.53        9.09     13.66 o
  -6   6  10       40.84       27.11     13.14 o
  -5   6  10        0.00        2.36     13.21 o
  -4   6  10       76.11       82.70     13.50 o
  -3   6  10        0.00       -2.06     14.27 o
  -2   6  10      209.90      199.11     16.15 o
  -1   6  10       45.22       31.81     14.50 o
   0   6  10        2.67        6.48     12.05 o
   1   6  10       70.00       70.40     10.74 o
   2   6  10       56.15       61.89     11.58 o
   3   6  10        0.56        2.50     13.58 o
   4   6  10       28.72       26.87     17.19 o
   5   6  10        8.30       12.49     15.06 o
   6   6  10       52.08       61.43     16.03 o
   7   6  10      107.57      141.88     17.72 o
  -5   7  10        7.57       11.57     13.99 o
  -4   7  10       33.15       41.46     18.51 o
  -3   7  10       31.94       43.59     14.73 o
  -2   7  10      227.37      207.03     27.79 o
  -1   7  10       93.27      105.98     15.61 o
   0   7  10       10.40        9.00     15.39 o
   1   7  10      141.58      146.99     15.42 o
   2   7  10       11.85       18.77     11.62 o
   3   7  10       50.28       55.23     13.96 o
   4   7  10       20.38       23.86     17.84 o
   5   7  10        8.70        4.98     16.31 o
  -9   0  11       32.44       39.19     13.64 o
  -7   0  11       13.47        8.20     11.79 o
  -5   0  11      140.19      152.50     20.71 o
  -3   0  11      192.76      247.25     16.80 o
  -1   0  11       58.47       63.30     14.57 o
   1   0  11       34.02       26.36     13.71 o
   3   0  11      215.96      223.12     16.09 o
   5   0  11       68.24       43.97     23.30 o
   7   0  11        1.41        8.14     17.63 o
   9   0  11       30.53       40.57     31.41 o
 -10   1  11        2.36        0.56     11.23 o
  -9   1  11      166.74      166.31     11.84 o
  -8   1  11       11.82       12.86     10.51 o
  -7   1  11        2.40        9.27      9.71 o
  -6   1  11       22.15       29.53      7.59 o
  -5   1  11       12.59       13.30      6.49 o
  -4   1  11      271.22      240.15     10.80 o
  -3   1  11        0.04        3.46      7.04 o
  -2   1  11      326.89      332.82     17.82 o
  -1   1  11        6.36        7.51      9.50 o
   0   1  11        7.47        7.89     12.52 o
   1   1  11       45.48       55.83     12.92 o
   2   1  11      337.72      306.18     14.60 o
   3   1  11        1.84       15.56     12.17 o
   4   1  11      106.18      102.96     13.49 o
   5   1  11      456.18      446.68     14.86 o
   6   1  11       71.66       78.46     12.53 o
   7   1  11       91.84       89.10     15.27 o
   8   1  11        3.47        3.78     16.45 o
   9   1  11       50.64       47.82     22.31 o
  10   1  11        9.63        2.72     23.48 o
 -10   2  11        0.83       12.15     11.61 o
  -9   2  11        6.23       10.18     11.22 o
  -8   2  11       79.17       77.36     10.82 o
  -7   2  11        1.96       12.21      9.60 o
  -6   2  11      246.57      229.77     17.78 o
  -5   2  11      160.72      139.65      7.57 o
  -4   2  11       96.23       66.67      8.77 o
  -3   2  11      139.87      137.66     12.17 o
  -2   2  11       92.19       98.68      9.18 o
  -1   2  11      154.43      143.37     13.58 o
   0   2  11      138.87      133.29     13.77 o
   1   2  11      417.21      410.15     15.95 o
   2   2  11      184.26      210.98     14.49 o
   3   2  11        0.21        1.65     12.87 o
   4   2  11        5.28       14.87     13.29 o
   5   2  11       48.96       56.17     13.85 o
   6   2  11      150.49      142.77     18.26 o
   7   2  11       29.34       22.45     14.87 o
   8   2  11        0.47       18.26     14.11 o
   9   2  11       66.47       81.74     15.31 o
  10   2  11        3.68        8.47     15.78 o
  -9   3  11      149.68      195.59     15.17 o
  -8   3  11        0.09       -1.46     12.74 o
  -7   3  11        0.45        6.06     10.45 o
  -6   3  11        0.23       -1.82     10.59 o
  -5   3  11       20.43       25.67     11.26 o
  -4   3  11       12.77       10.15      9.36 o
  -3   3  11       35.91       12.58      9.56 o
  -2   3  11       35.88       40.30      9.99 o
  -1   3  11      303.52      316.76     16.04 o
   0   3  11        0.34        9.33     11.45 o
   1   3  11      643.21      679.82     18.72 o
   2   3  11       55.34       68.84     13.81 o
   3   3  11       25.84       24.88     13.44 o
   4   3  11       42.45       40.34     14.38 o
   5   3  11      384.48      424.75     38.92 o
   6   3  11      148.70      169.31     21.33 o
   7   3  11      138.53      123.83     20.88 o
   8   3  11        5.50       16.24     19.87 o
   9   3  11      109.70      108.94     17.85 o
  -9   4  11       32.09       37.71     14.42 o
  -8   4  11      102.67       99.74     12.59 o
  -7   4  11       40.72       29.21     12.00 o
  -6   4  11      181.08      173.06     13.33 o
  -5   4  11       82.87       97.11     12.42 o
  -4   4  11        0.11        0.31     11.53 o
  -3   4  11      362.18      353.54     13.94 o
  -2   4  11       14.26        2.59      9.73 o
  -1   4  11       16.66       25.60     11.02 o
   0   4  11        5.00       -3.84     14.08 o
   1   4  11      264.23      266.08     17.07 o
   2   4  11        0.04        8.98     17.76 o
   3   4  11      135.73      109.20     14.85 o
   4   4  11      270.89      293.63     23.15 o
   5   4  11       12.77       17.24     20.40 o
   6   4  11       33.43       56.65     18.12 o
   7   4  11       12.40       21.06     16.74 o
   8   4  11        2.70       23.09     17.05 o
  -8   5  11        0.30        4.78     14.11 o
  -7   5  11      110.35      120.56     13.60 o
  -6   5  11        3.41       18.04     12.50 o
  -5   5  11      133.26      121.64     13.69 o
  -4   5  11      134.33      159.95     13.67 o
  -3   5  11      473.46      495.43     18.59 o
  -2   5  11      119.02      129.09     13.33 o
  -1   5  11       16.69       14.64     10.55 o
   0   5  11        4.01        5.78     11.99 o
   1   5  11        3.23       15.28     13.32 o
   2   5  11       23.15       39.97     13.69 o
   3   5  11      296.19      335.71     19.63 o
   4   5  11       16.12       24.90     17.02 o
   5   5  11       52.12       54.27     15.61 o
   6   5  11      111.67      119.13     25.33 o
   7   5  11        2.41       10.34     19.41 o
  -6   6  11        3.79       11.65     13.94 o
  -5   6  11       34.06       35.32     13.01 o
  -4   6  11        2.30        8.77     14.89 o
  -3   6  11      205.30      224.04     17.42 o
  -2   6  11        0.39       -0.27     14.41 o
  -1   6  11        6.58       12.15     14.39 o
   0   6  11       13.73       16.02     11.77 o
   1   6  11        0.61       -8.69     12.50 o
   2   6  11       29.09        6.15     13.42 o
   3   6  11       23.40       43.65     16.65 o
   4   6  11       27.78       17.84     16.11 o
   5   6  11       24.77       23.92     15.21 o
   6   6  11      148.26      155.01     17.69 o
  -4   7  11        6.54        8.46     18.68 o
  -3   7  11        0.52       -4.80     15.39 o
  -2   7  11       38.08       32.60     14.68 o
  -1   7  11       12.78        9.32     14.13 o
   0   7  11       25.88       36.48     14.28 o
   1   7  11      124.02      127.91     13.32 o
   2   7  11        7.63       11.20     16.52 o
   3   7  11       16.49       27.80     14.45 o
 -10   0  12      170.22      190.34     23.12 o
  -8   0  12      121.71      137.79     18.30 o
  -6   0  12       51.99       69.15     22.76 o
  -4   0  12      753.15      803.18     23.64 o
  -2   0  12     1414.88     1511.35     27.53 o
   0   0  12      421.91      395.49     18.82 o
   2   0  12       58.64       80.54     18.45 o
   4   0  12      735.52      824.56     34.77 o
   6   0  12       83.67       94.95     25.28 o
   8   0  12        9.86       11.13     30.56 o
 -10   1  12        9.43       22.01     14.46 o
  -9   1  12       22.19       21.05     12.66 o
  -8   1  12        0.65        0.31     11.39 o
  -7   1  12        0.07        6.41      9.54 o
  -6   1  12        0.01        3.22      8.02 o
  -5   1  12       86.20       72.03      8.11 o
  -4   1  12      194.28      192.37     10.43 o
  -3   1  12      229.61      217.09     14.59 o
  -2   1  12       60.95       56.60     13.29 o
  -1   1  12       60.57       43.19     13.00 o
   0   1  12      382.33      381.18     16.04 o
   1   1  12     1574.95     1650.23     71.63 o
   2   1  12     1016.77     1040.24     33.73 o
   3   1  12      421.02      427.63     17.46 o
   4   1  12        5.39       11.88     13.08 o
   5   1  12        0.15        2.30     11.64 o
   6   1  12       15.48        9.61     14.37 o
   7   1  12      448.70      411.01     23.59 o
   8   1  12      356.70      390.36     24.85 o
   9   1  12        3.67       -5.04     23.50 o
  -9   2  12        2.70       -7.61     10.90 o
  -8   2  12       14.62       14.83     10.35 o
  -7   2  12       19.53       19.02     10.02 o
  -6   2  12       78.85       67.12      8.67 o
  -5   2  12       17.42       11.71      8.28 o
  -4   2  12       34.26       26.77      9.76 o
  -3   2  12       36.83       35.23     13.70 o
  -2   2  12       29.41       31.27     11.87 o
  -1   2  12      336.44      354.94     16.26 o
   0   2  12       17.75       21.83     13.19 o
   1   2  12      396.39      413.00     16.82 o
   2   2  12      304.32      319.63     16.04 o
   3   2  12      874.41      922.09     28.29 o
   4   2  12       91.50       89.29     14.88 o
   5   2  12      312.80      300.18     17.01 o
   6   2  12        5.56        7.61     16.94 o
   7   2  12       17.62       27.49     17.25 o
   8   2  12       10.40       19.99     14.88 o
   9   2  12      154.00      142.39     18.69 o
  -9   3  12      299.66      387.23     16.64 o
  -8   3  12       38.47       32.54     12.92 o
  -7   3  12       49.64       63.07     11.41 o
  -6   3  12      355.93      398.83     32.69 o
  -5   3  12        0.28        9.02     11.48 o
  -4   3  12      369.20      312.48     29.46 o
  -3   3  12       68.43       71.64     10.79 o
  -2   3  12       30.08       30.98     14.68 o
  -1   3  12        8.53        8.35     13.83 o
   0   3  12       65.20       67.37     14.72 o
   1   3  12       90.87      101.20     14.92 o
   2   3  12       11.10       18.79     14.33 o
   3   3  12       10.34        7.26     14.48 o
   4   3  12      203.25      213.97     25.08 o
   5   3  12       12.12       -3.31     19.47 o
   6   3  12        5.45       -0.68     19.73 o
   7   3  12      108.09      121.02     20.94 o
   8   3  12      221.11      167.35     19.23 o
  -8   4  12        4.91       23.10     15.53 o
  -7   4  12        4.91       -4.93     12.83 o
  -6   4  12      152.05      151.42     13.74 o
  -5   4  12      200.63      193.67     13.89 o
  -4   4  12      131.33      164.64     17.50 o
  -3   4  12       20.50       21.17     11.21 o
  -2   4  12      134.77      119.56     12.14 o
  -1   4  12        7.78        8.31     14.51 o
   0   4  12      204.25      191.98     16.86 o
   1   4  12       40.64       37.17     19.33 o
   2   4  12        1.70       -0.68     18.54 o
   3   4  12      104.85      107.80     15.86 o
   4   4  12       23.56        2.14     20.72 o
   5   4  12       77.46       56.33     23.02 o
   6   4  12        7.28       -6.35     19.93 o
   7   4  12       13.91       19.48     17.45 o
  -7   5  12        8.54        6.23     13.89 o
  -6   5  12       60.01       44.71     13.70 o
  -5   5  12      255.50      253.61     16.90 o
  -4   5  12       34.50       37.16     14.51 o
  -3   5  12      134.50      159.54     15.87 o
  -2   5  12       99.16       81.81     14.78 o
  -1   5  12      148.69      148.07     12.63 o
   0   5  12       52.25       50.82     16.52 o
   1   5  12      150.49      142.16     17.08 o
   2   5  12        7.59       32.22     16.18 o
   3   5  12        0.28       -0.89     16.54 o
   4   5  12        0.08       -4.32     17.15 o
   5   5  12       12.64        6.04     16.96 o
   6   5  12        2.37       -2.44     18.36 o
  -5   6  12      102.19       90.01     17.41 o
  -4   6  12      181.41      191.51     17.70 o
  -3   6  12      248.69      269.08     23.88 o
  -2   6  12       85.73       57.78     15.61 o
  -1   6  12        0.99        3.20     13.22 o
   0   6  12        3.33       -3.96     13.39 o
   1   6  12      169.97      130.03     16.98 o
   2   6  12       65.26       51.45     14.05 o
   3   6  12       80.16       96.29     17.69 o
   4   6  12        2.83        7.57     18.01 o
  -1   7  12        1.84       24.28     16.31 o
   0   7  12       13.75       30.40     15.83 o
  -9   0  13      376.16      409.60     80.13 o
  -7   0  13      353.64      368.77     27.17 o
  -5   0  13       39.51       56.76     18.44 o
  -3   0  13       57.05       57.96     19.37 o
  -1   0  13        6.31       15.44     15.62 o
   1   0  13      647.28      650.39     33.88 o
   3   0  13     1082.85     1099.23     40.16 o
   5   0  13      133.81      173.25     28.88 o
   7   0  13        1.70       14.86     19.88 o
  -9   1  13       79.00      108.47     15.53 o
  -8   1  13      290.69      321.10     22.08 o
  -7   1  13       97.59       95.98     11.85 o
  -6   1  13      159.51      145.51     11.44 o
  -5   1  13        6.64       10.25     10.86 o
  -4   1  13      144.11      138.80     16.05 o
  -3   1  13       26.31       30.27     14.55 o
  -2   1  13       66.65       60.55     14.36 o
  -1   1  13      141.51      143.28     14.97 o
   0   1  13      189.36      174.62     15.26 o
   1   1  13      110.87      103.17     13.47 o
   2   1  13      768.91      742.29     54.41 o
   3   1  13       30.61       33.35     14.31 o
   4   1  13        8.93       28.29     14.70 o
   5   1  13       28.57       31.16     18.65 o
   6   1  13      104.90      116.90     18.90 o
   7   1  13      122.74      106.57     19.33 o
   8   1  13       43.91       52.87     18.22 o
  -8   2  13       27.07       36.48     13.19 o
  -7   2  13       39.58       34.48     10.56 o
  -6   2  13       11.89       17.68     12.89 o
  -5   2  13       67.10       58.91     10.04 o
  -4   2  13       46.27       52.11     14.54 o
  -3   2  13        5.40        3.04     14.31 o
  -2   2  13       89.94       90.99     15.24 o
  -1   2  13        0.32        5.46     14.43 o
   0   2  13        0.84        7.78     14.34 o
   1   2  13        0.09        4.04     14.47 o
   2   2  13      318.75      320.06     17.44 o
   3   2  13      105.43      120.10     16.10 o
   4   2  13       98.81       94.24     15.54 o
   5   2  13       24.32       28.73     14.22 o
   6   2  13       89.03       74.87     23.43 o
   7   2  13        0.10        0.03     18.28 o
   8   2  13        0.23       11.51     28.74 o
  -8   3  13       28.76       27.99     13.41 o
  -7   3  13       47.61       48.34     14.92 o
  -6   3  13       64.67       59.19     12.05 o
  -5   3  13        5.19        0.62     11.60 o
  -4   3  13       10.96       22.77     11.72 o
  -3   3  13       65.75       52.69     14.68 o
  -2   3  13       14.26       18.86     15.07 o
  -1   3  13       30.02       44.50     18.95 o
   0   3  13      156.52      157.43     16.14 o
   1   3  13       19.55       13.29     15.15 o
   2   3  13        2.51        0.59     15.35 o
   3   3  13        5.60        0.84     14.94 o
   4   3  13        1.53        9.44     14.64 o
   5   3  13       27.47       13.55     20.52 o
   6   3  13       36.13       10.72     17.68 o
   7   3  13        0.33        8.46     16.71 o
  -7   4  13       63.30       82.85     14.25 o
  -6   4  13        4.17       10.18     12.64 o
  -5   4  13       51.37       47.82     15.25 o
  -4   4  13      399.50      441.86     18.02 o
  -3   4  13      102.14      109.54     13.01 o
  -2   4  13       61.38       66.64     15.27 o
  -1   4  13       25.78       28.74     15.46 o
   0   4  13      115.09      115.91     16.90 o
   1   4  13        8.66       14.16     19.71 o
   2   4  13        5.39       10.72     20.13 o
   3   4  13       63.18       64.39     15.93 o
   4   4  13        5.56       15.73     19.95 o
   5   4  13      110.45       99.96     22.00 o
   6   4  13       51.51       49.31     20.31 o
  -6   5  13       20.30       34.44     15.86 o
  -5   5  13        1.43       -6.18     15.61 o
  -4   5  13        7.92       11.18     15.28 o
  -3   5  13      305.06      332.08     18.93 o
  -2   5  13       15.98       11.61     20.04 o
  -1   5  13        1.24       12.09     14.82 o
   0   5  13       34.83       42.15     15.74 o
   1   5  13       73.74       82.27     21.01 o
   2   5  13        0.56       -9.27     20.94 o
   3   5  13        5.70       -3.84     16.04 o
   4   5  13       15.80       14.29     16.00 o
   5   5  13        3.31       20.56     17.84 o
  -3   6  13       16.42        5.60     15.33 o
  -2   6  13       82.49       84.42     16.17 o
  -1   6  13        9.28        7.48     21.02 o
   0   6  13        8.28       25.15     17.05 o
   1   6  13       71.93       80.07     16.71 o
   2   6  13       74.19       73.59     20.07 o
   3   6  13      171.22      182.89     18.96 o
  -8   0  14       24.52       19.98     17.28 o
  -6   0  14       97.32       71.23     23.27 o
  -4   0  14      294.32      251.63     30.04 o
  -2   0  14       24.33       28.13     17.60 o
   0   0  14      259.32      278.58     31.86 o
   2   0  14      196.93      197.35     30.46 o
   4   0  14      370.84      393.65     34.24 o
   6   0  14      147.74      123.39     25.80 o
  -8   1  14        6.88       15.65     12.03 o
  -7   1  14       13.83       17.32     14.01 o
  -6   1  14        8.61        4.68     18.93 o
  -5   1  14      392.28      394.87    106.99 o
  -4   1  14        9.48       16.48     15.44 o
  -3   1  14      380.96      385.07     26.21 o
  -2   1  14      232.65      236.74     17.14 o
  -1   1  14        5.37        4.77     13.16 o
   0   1  14      298.00      268.05     35.22 o
   1   1  14        0.23       -2.80     14.23 o
   2   1  14      148.89      142.42     16.33 o
   3   1  14       99.73      108.18     21.16 o
   4   1  14       64.60       68.10     20.01 o
   5   1  14        0.00       -0.91     19.43 o
   6   1  14       62.99       62.44     19.30 o
   7   1  14       40.22       34.32     27.09 o
  -7   2  14        0.29        2.38     17.58 o
  -6   2  14        1.26       14.02     16.36 o
  -5   2  14       65.70       48.27     16.90 o
  -4   2  14        6.80        2.58     19.26 o
  -3   2  14       26.59       38.22     19.20 o
  -2   2  14      153.04      162.73     17.28 o
  -1   2  14       56.88       66.47     16.01 o
   0   2  14       11.30       24.93     15.51 o
   1   2  14      438.02      472.62     19.56 o
   2   2  14        0.29        2.72     15.27 o
   3   2  14      114.05      112.07     15.09 o
   4   2  14      188.23      191.85     20.70 o
   5   2  14      132.54      138.87     17.19 o
   6   2  14        4.81        7.98     23.89 o
   7   2  14       96.26      112.97     30.44 o
  -7   3  14       42.32       49.44     15.16 o
  -6   3  14        2.85        1.46     12.23 o
  -5   3  14        5.20        2.73     13.47 o
  -4   3  14       57.02       38.70     16.18 o
  -3   3  14      327.04      310.58     25.00 o
  -2   3  14       13.60       11.93     18.98 o
  -1   3  14       20.38       30.35     18.75 o
   0   3  14      321.25      323.58     26.76 o
   1   3  14        0.23       -7.02     15.67 o
   2   3  14       43.52       64.37     17.83 o
   3   3  14       72.10       56.20     15.97 o
   4   3  14      174.44      176.19     16.88 o
   5   3  14        2.14        0.91     16.31 o
   6   3  14       20.72       28.66     21.30 o
  -6   4  14       47.51       62.66     16.23 o
  -5   4  14      115.72      105.57     17.49 o
  -4   4  14        0.47       -2.35     20.42 o
  -3   4  14       10.91       11.17     20.20 o
  -2   4  14      265.25      258.53     32.04 o
  -1   4  14      127.78      137.98     18.90 o
   0   4  14       64.94       52.27     20.50 o
   1   4  14        1.13        0.99     20.29 o
   2   4  14       68.81       73.62     20.75 o
   3   4  14      450.82      493.07     21.17 o
   4   4  14        3.26        1.28     23.03 o
   5   4  14      169.70      146.00     53.55 o
  -4   5  14       13.82       34.07     15.53 o
  -3   5  14      304.79      331.27     26.29 o
  -2   5  14        1.92        0.56     21.37 o
  -1   5  14       39.16       53.56     17.25 o
   0   5  14        1.73        9.72     15.98 o
   1   5  14       45.30       44.39     19.86 o
   2   5  14        2.99       17.98     22.18 o
   3   5  14       33.57       61.18     40.91 o
  -7   0  15      147.46      229.39     32.11 o
  -5   0  15      420.32      449.55     24.18 o
  -3   0  15       83.56       82.04     32.07 o
  -1   0  15        6.34        2.37     29.42 o
   1   0  15      194.45      165.48     31.50 o
   3   0  15        8.40       -1.09     27.39 o
   5   0  15       24.63        9.01     24.40 o
  -7   1  15       87.77      116.52     30.86 o
  -6   1  15      242.49      173.47     27.05 o
  -5   1  15       34.60       38.23     16.20 o
  -4   1  15        0.54       17.87     14.74 o
  -3   1  15       43.43       25.01     14.20 o
  -2   1  15      693.23      711.53     28.35 o
  -1   1  15       46.55       44.44     14.76 o
   0   1  15        0.48        6.63     15.45 o
   1   1  15       13.59       21.01     20.25 o
   2   1  15       46.41       60.28     21.75 o
   3   1  15      183.96      214.97     23.10 o
   4   1  15      167.44      163.24     22.23 o
   5   1  15        0.63        5.30     16.79 o
   6   1  15      123.27      109.12     20.78 o
  -6   2  15       23.39       26.97     24.94 o
  -5   2  15       31.08       48.48     26.63 o
  -4   2  15       10.92       -0.62     17.42 o
  -3   2  15        3.63      -10.09     18.74 o
  -2   2  15       44.77       58.74     16.09 o
  -1   2  15       26.82       37.99     16.01 o
   0   2  15       15.22       -1.10     14.93 o
   1   2  15      107.35       99.72     14.88 o
   2   2  15        2.41        2.08     14.41 o
   3   2  15      410.62      446.06     20.66 o
   4   2  15      110.45       98.07     18.91 o
   5   2  15      157.10      179.56     66.54 o
   6   2  15        0.17      -18.33     29.52 o
  -5   3  15       38.36       60.03     21.09 o
  -4   3  15       38.57       25.85     18.47 o
  -3   3  15       42.66       39.03     18.16 o
  -2   3  15        4.55       11.65     18.38 o
  -1   3  15       33.85        9.63     20.17 o
   0   3  15       66.67       87.23     17.35 o
   1   3  15       88.95      112.55     17.29 o
   2   3  15        4.64        1.62     14.31 o
   3   3  15      339.88      270.75     19.51 o
   4   3  15      136.00      141.85     16.98 o
   5   3  15      166.31      241.78     30.16 o
  -4   4  15       58.89       44.30     21.31 o
  -3   4  15        2.89        3.04     21.09 o
  -2   4  15        0.32       20.16     20.64 o
  -1   4  15        0.40       -2.71     18.19 o
   0   4  15       33.42       30.38     19.30 o
   1   4  15       38.02       35.24     20.88 o
   2   4  15        0.73       -9.56     19.10 o
   3   4  15       26.71       37.51     15.72 o
  -4   0  16       16.73       54.72     30.19 o
  -2   0  16        5.07       29.68     31.44 o
   0   0  16        0.10        7.28     30.52 o
   2   0  16       45.37       47.19     27.31 o
   4   0  16      164.24      155.18     29.12 o
  -5   1  16        4.91        2.24     19.80 o
  -4   1  16       45.79       59.15     18.79 o
  -3   1  16       77.85       88.78     17.48 o
  -2   1  16       96.73      109.04     23.19 o
  -1   1  16       98.77      121.43     23.50 o
   0   1  16       93.99      108.30     22.29 o
   1   1  16      280.92      271.98     45.60 o
   2   1  16        0.40       -3.97     19.69 o
   3   1  16       23.98        9.80     19.02 o
   4   1  16        8.10        4.94     19.32 o
   5   1  16       23.77       11.48     21.11 o
  -5   2  16       29.07       48.38     27.79 o
  -4   2  16        9.52       13.09     17.22 o
  -3   2  16       21.16       28.47     16.32 o
  -2   2  16        9.57       21.69     14.76 o
  -1   2  16       87.43       84.04     19.46 o
   0   2  16       45.70       42.92     15.80 o
   1   2  16        2.50        4.90     15.85 o
   2   2  16        4.16        4.16     19.17 o
   3   2  16       41.70       32.02     20.50 o
   4   2  16      111.37      128.00     23.25 o
  -3   3  16        5.81        8.23     18.33 o
  -2   3  16      128.89      102.31     17.75 o
  -1   3  16      107.42       78.27     18.21 o
   0   3  16      140.14      114.80     15.73 o
   1   3  16        0.44        2.15     14.28 o
   2   3  16        8.46       -2.07     16.64 o
   3   3  16        7.03        2.93     16.70 o
  -3   0  17       42.79       53.97     33.39 o
  -1   0  17      225.75      252.22     36.31 o
   1   0  17       92.73       80.54     33.40 o
  -3   1  17       27.59       23.52     22.52 o
  -2   1  17        1.99       14.23     22.94 o
  -1   1  17        9.49        0.61     23.42 o
   0   1  17        0.21       12.35     22.44 o
   1   1  17       22.30       33.48     31.16 o
   2   1  17       37.03       28.03     22.74 o
  -2   2  17       44.78       67.22     21.94 o
  -1   2  17       13.83       22.02     18.02 o
   0   2  17       37.45       41.71     28.74 o
   1   2  17        0.12       -6.34     21.74 o
 
